# Supplementary material for: Revised taxonomic classification of the Stenotrophomonas genomes, providing new insights into the genus Stenotrophomonas
Source: Front Microbiol. 2024 Dec 12;15:1488674. doi: 10.3389/fmicb.2024.1488674 (PMC11669713; doi:10.3389/fmicb.2024.1488674)
Supplement: Supplementary file 1 [file Table_1.XLSX]

## Sheet: S1
Supplementary table 1. Reference genomes of current species in NCBI
Number	Assembly Accession	Assembly Name	Species	Strain/isolate	Length	Assembly Level	Release Date	Number of Scaffolds
1	GCA_900475405.1	44087_C01	Stenotrophomonas maltophilia	NCTC10258	4481118	Complete Genome	2018-06-17	1
2	GCA_014109845.1	ASM1410984v1	Stenotrophomonas acidaminiphila	T0-18	3848207	Complete Genome	2020-08-07	3
3	GCA_019704495.1	ASM1970449v1	Stenotrophomonas pavanii	Y	4615174	Complete Genome	2021-06-01	1
4	GCA_034508895.1	ASM3450889v1	Stenotrophomonas geniculata	FLMAT1	4486066	Complete Genome	2023-12-21	1
5	GCA_004551575.1	ASM455157v1	Stenotrophomonas indicatrix	DAIF1	4639375	Complete Genome	2019-04-01	1
6	GCA_000661955.1	ASM66195v1	Stenotrophomonas rhizophila	DSM14405	4648976	Chromosome	2014-05-01	1
7	GCA_013185915.1	ASM1318591v1	Stenotrophomonas bentonitica	DSM 103927	4408774	Scaffold	2020-05-28	12
8	GCA_001431525.1	ASM143152v1	Stenotrophomonas koreensis	DSM 17805	3029904	Contig	2015-11-04
9	GCA_001431585.1	ASM143158v1	Stenotrophomonas pictorum	JCM 9942	3508292	Contig	2015-11-04
10	GCA_000382065.1	ASM38206v1	[Pseudomonas] hibiscicola	ATCC 19867	4424025	Scaffold	2013-04-24	14
11	GCA_023556335.1	ASM2355633v1	Stenotrophomonas mori	CPCC 101365	3382576	Scaffold	2022-05-25	11
12	GCA_009467805.1	ASM946780v1	Stenotrophomonas nematodicola	CPCC 101271	4402751	Scaffold	2019-11-01	19
13	GCA_014117215.1	ASM1411721v1	Stenotrophomonas tumulicola	JCM 30961	4335669	Scaffold	2020-08-08	25
14	GCA_025697965.1	ASM2569796v1	Stenotrophomonas riyadhensis	CFS3442	5003901	Contig	2022-10-13
15	GCA_014596295.1	ASM1459629v1	Stenotrophomonas lacuserhaii	K32	3984137	Scaffold	2020-09-15	27
16	GCA_001431415.1	ASM143141v1	Stenotrophomonas humi	DSM 18929	4122049	Contig	2015-11-04
17	GCA_001431465.1	ASM143146v1	Stenotrophomonas terrae	DSM 18941	4410319	Contig	2015-11-04
18	GCA_014836545.1	ASM1483654v1	Stenotrophomonas pennii	Sa5BUN4	3928648	Scaffold	2020-09-30	36
19	GCA_001431485.1	ASM143148v1	Stenotrophomonas ginsengisoli	DSM 24757	3374112	Contig	2015-11-04
20	GCA_008710035.1	ASM871003v1	Stenotrophomonas cyclobalanopsidis	TPQG1-4	4219193	Scaffold	2019-09-26	53
21	GCA_001431505.1	ASM143150v1	Stenotrophomonas daejeonensis	JCM 16244	3284859	Contig	2015-11-04
22	GCA_900188015.1	IMG-taxon 2693429819	Stenotrophomonas lactitubi	YR347	4686524	Contig	2017-07-16
23	GCA_017304535.1	ASM1730453v1	Stenotrophomonas nitritireducens	SCN18_13_7_16_R1_B_68_91	4001815	Contig	2021-03-08
24	GCA_003046775.1	ASM304677v1	Stenotrophomonas panacihumi	GSS15	3980945	Contig	2018-04-09
25	GCA_032054965.1	ASM3205496v1	Stenotrophomonas chelatiphaga	CTOTU49193	4058321	Scaffold	2023-09-27	26
26	GCA_030070085.1	ASM3007008v1	Stenotrophomonas sepilia	ZH16	4533553	Contig	2023-05-24
27	GCA_034506535.1	ASM3450653v1	Stenotrophomonas muris	CCV155	4676483	Scaffold	2023-12-20	127
28	GCA_031834615.1	ASM3183461v1	Stenotrophomonas aracearum	A5588	4328336	Chromosome	2023-09-22	1
29	GCA_031834595.1	ASM3183459v1	Stenotrophomonas oahuensis	A5586	4684719	Chromosome	2023-09-22	2
30	GCA_030549615.1	ASM3054961v1	Stenotrophomonas pigmentata	610A2	4681496	Complete Genome	2023-07-28	1
31	GCA_030549525.1	ASM3054952v1	Stenotrophomonas sp	704A1	4686432	Complete Genome	2023-07-28	1

## Sheet: S2
Supplementary table 2. Metagenome-assembled genomes (MAGs) in this study
Number	Assembly Accession	Assembly Name	Taxon in NCBI
1	GCA_032064005.1	ASM3206400v1	Stenotrophomonas sp.
2	GCA_032074405.1	ASM3207440v1	Stenotrophomonas sp.
3	GCA_030149795.1	ASM3014979v1	Stenotrophomonas sp.
4	GCA_946223375.1	JtgDid2MmW_bin.9.MAG	uncultured Stenotrophomonas sp.
5	GCA_031999165.1	ASM3199916v1	Stenotrophomonas nitritireducens
6	GCA_032066555.1	ASM3206655v1	Stenotrophomonas sp.
7	GCA_032107285.1	ASM3210728v1	Stenotrophomonas sp.
8	GCA_003248565.1	ASM324856v1	Stenotrophomonas sp.
9	GCA_943913425.1	0QR6OMHyzO_bin.37.MAG	uncultured Stenotrophomonas sp.
10	GCA_036383125.1	ASM3638312v1	Stenotrophomonas sp.
11	GCA_036650155.1	ASM3665015v1	Stenotrophomonas sp.
12	GCA_031978905.1	ASM3197890v1	Stenotrophomonas sp.
13	GCA_032061965.1	ASM3206196v1	Stenotrophomonas sp.
14	GCA_032082285.1	ASM3208228v1	Stenotrophomonas sp.
15	GCA_002396445.1	ASM239644v1	Stenotrophomonas sp. UBA5023
16	GCA_002469325.1	ASM246932v1	Stenotrophomonas sp. UBA6759
17	GCA_002471015.1	ASM247101v1	Stenotrophomonas sp. UBA7346
18	GCA_002477705.1	ASM247770v1	Stenotrophomonas sp. UBA7606
19	GCA_031981385.1	ASM3198138v1	Stenotrophomonas sp.
20	GCA_031987565.1	ASM3198756v1	Stenotrophomonas sp.
21	GCA_031988585.1	ASM3198858v1	Stenotrophomonas sp.
22	GCA_032011725.1	ASM3201172v1	Stenotrophomonas sp.
23	GCA_032056205.1	ASM3205620v1	Stenotrophomonas sp.
24	GCA_032058885.1	ASM3205888v1	Stenotrophomonas sp.
25	GCA_032064025.1	ASM3206402v1	Stenotrophomonas sp.
26	GCA_032075385.1	ASM3207538v1	Stenotrophomonas sp.
27	GCA_032085595.1	ASM3208559v1	Stenotrophomonas sp.
28	GCA_032095795.1	ASM3209579v1	Stenotrophomonas sp.
29	GCA_032096755.1	ASM3209675v1	Stenotrophomonas sp.
30	GCA_032100465.1	ASM3210046v1	Stenotrophomonas sp.
31	GCA_032106755.1	ASM3210675v1	Stenotrophomonas sp.
32	GCA_032112305.1	ASM3211230v1	Stenotrophomonas sp.
33	GCA_032112995.1	ASM3211299v1	Stenotrophomonas sp.
34	GCA_002329155.1	ASM232915v1	Stenotrophomonas sp. UBA2124
35	GCA_031991045.1	ASM3199104v1	Stenotrophomonas sp.
36	GCA_031987665.1	ASM3198766v1	Stenotrophomonas sp.
37	GCA_002359895.1	ASM235989v1	Stenotrophomonas sp. UBA2629
38	GCA_032082845.1	ASM3208284v1	Stenotrophomonas sp.
39	GCA_031994725.1	ASM3199472v1	Stenotrophomonas sp.
40	GCA_963524045.1	ERR9968889_bin.4_MetaWRAP_v1.3_MAG	uncultured Stenotrophomonas sp.
41	GCA_900078405.1	STPYR_PRJEB13038v1	uncultured Stenotrophomonas sp.
42	GCA_034675465.1	ASM3467546v1	Stenotrophomonas sp.
43	GCA_002294385.1	ASM229438v1	Stenotrophomonas sp. UBA878
44	GCA_002322835.1	ASM232283v1	Stenotrophomonas sp. UBA1577
45	GCA_002331405.1	ASM233140v1	Stenotrophomonas sp. UBA2118
46	GCA_002331685.1	ASM233168v1	Stenotrophomonas sp. UBA2123
47	GCA_002352995.1	ASM235299v1	Stenotrophomonas sp. UBA1867
48	GCA_002362895.1	ASM236289v1	Stenotrophomonas sp. UBA3238
49	GCA_002363375.1	ASM236337v1	Stenotrophomonas sp. UBA3236
50	GCA_002378065.1	ASM237806v1	Stenotrophomonas sp. UBA3473
51	GCA_002483525.1	ASM248352v1	Stenotrophomonas sp. UBA7651
52	GCA_009360425.1	ASM936042v1	Stenotrophomonas sp.
53	GCA_009711865.1	ASM971186v1	Stenotrophomonas sp.
54	GCA_031975935.1	ASM3197593v1	Stenotrophomonas acidaminiphila
55	GCA_031993885.1	ASM3199388v1	Stenotrophomonas acidaminiphila
56	GCA_031994065.1	ASM3199406v1	Stenotrophomonas acidaminiphila
57	GCA_032000165.1	ASM3200016v1	Stenotrophomonas acidaminiphila
58	GCA_032001505.1	ASM3200150v1	Stenotrophomonas acidaminiphila
59	GCA_032006645.1	ASM3200664v1	Stenotrophomonas acidaminiphila
60	GCA_032057625.1	ASM3205762v1	Stenotrophomonas acidaminiphila
61	GCA_032060505.1	ASM3206050v1	Stenotrophomonas acidaminiphila
62	GCA_032062705.1	ASM3206270v1	Stenotrophomonas acidaminiphila
63	GCA_032068865.1	ASM3206886v1	Stenotrophomonas acidaminiphila
64	GCA_032073085.1	ASM3207308v1	Stenotrophomonas acidaminiphila
65	GCA_032074785.1	ASM3207478v1	Stenotrophomonas acidaminiphila
66	GCA_032080445.1	ASM3208044v1	Stenotrophomonas acidaminiphila
67	GCA_032084525.1	ASM3208452v1	Stenotrophomonas acidaminiphila
68	GCA_001899865.1	ASM189986v1	Stenotrophomonas sp. 69-14
69	GCA_002282775.1	ASM228277v1	Stenotrophomonas sp. 14-69-23
70	GCA_002296645.1	ASM229664v1	Stenotrophomonas acidaminiphila
71	GCA_002438185.1	ASM243818v1	Stenotrophomonas acidaminiphila
72	GCA_002472785.1	ASM247278v1	Stenotrophomonas acidaminiphila
73	GCA_017304455.1	ASM1730445v1	Stenotrophomonas acidaminiphila
74	GCA_022729085.1	ASM2272908v1	Stenotrophomonas sp.
75	GCA_032000465.1	ASM3200046v1	Stenotrophomonas acidaminiphila
76	GCA_032010565.1	ASM3201056v1	Stenotrophomonas acidaminiphila
77	GCA_032051215.1	ASM3205121v1	Stenotrophomonas acidaminiphila
78	GCA_032059845.1	ASM3205984v1	Stenotrophomonas acidaminiphila
79	GCA_032077605.1	ASM3207760v1	Stenotrophomonas acidaminiphila
80	GCA_032078705.1	ASM3207870v1	Stenotrophomonas acidaminiphila
81	GCA_032083465.1	ASM3208346v1	Stenotrophomonas acidaminiphila
82	GCA_032100385.1	ASM3210038v1	Stenotrophomonas acidaminiphila
83	GCA_032112265.1	ASM3211226v1	Stenotrophomonas acidaminiphila
84	GCA_032112685.1	ASM3211268v1	Stenotrophomonas acidaminiphila
85	GCA_937891395.1	SRR3901708_bin.37_CONCOCT_v1.1_MAG	Stenotrophomonas acidaminiphila
86	GCA_946480255.1	SRR10754059_bin.20_metawrap_v1.3.0_MAG	Stenotrophomonas acidaminiphila
87	GCA_017304365.1	ASM1730436v1	Stenotrophomonas nitritireducens
88	GCA_017304535.1	ASM1730453v1	Stenotrophomonas nitritireducens
89	GCA_037190265.1	ASM3719026v1	Stenotrophomonas nitritireducens
90	GCA_003504055.1	ASM350405v1	Stenotrophomonas sp.
91	GCA_032056565.1	ASM3205656v1	Stenotrophomonas sp.
92	GCA_002345545.1	ASM234554v1	Stenotrophomonas sp. UBA2302
93	GCA_032071885.1	ASM3207188v1	Stenotrophomonas sp.
94	GCA_032105065.1	ASM3210506v1	Stenotrophomonas sp.
95	GCA_032071965.1	ASM3207196v1	Stenotrophomonas sp.
96	GCA_003510855.1	ASM351085v1	Stenotrophomonas sp.
97	GCA_014764115.1	ASM1476411v1	Stenotrophomonas sp.
98	GCA_032055135.1	ASM3205513v1	Stenotrophomonas sp.
99	GCA_032063505.1	ASM3206350v1	Stenotrophomonas sp.
100	GCA_032070305.1	ASM3207030v1	Stenotrophomonas sp.
101	GCA_032074225.1	ASM3207422v1	Stenotrophomonas sp.
102	GCA_032089415.1	ASM3208941v1	Stenotrophomonas sp.
103	GCA_002397305.1	ASM239730v1	Stenotrophomonas maltophilia
104	GCA_032052385.1	ASM3205238v1	Stenotrophomonas maltophilia
105	GCA_033795505.1	ASM3379550v1	Stenotrophomonas sp.
106	GCA_002338245.1	ASM233824v1	Stenotrophomonas maltophilia
107	GCA_003484865.1	ASM348486v1	Stenotrophomonas sp.
108	GCA_032074565.1	ASM3207456v1	Stenotrophomonas sp.
109	GCA_032074605.1	ASM3207460v1	Stenotrophomonas sp.
110	GCA_963522915.1	ERR9968768_bin.33_MetaWRAP_v1.3_MAG	Stenotrophomonas maltophilia
111	GCA_002380055.1	ASM238005v1	Stenotrophomonas maltophilia
112	GCA_002469625.1	ASM246962v1	Stenotrophomonas maltophilia
113	GCA_031975115.1	ASM3197511v1	Stenotrophomonas maltophilia
114	GCA_032007525.1	ASM3200752v1	Stenotrophomonas maltophilia
115	GCA_032065325.1	ASM3206532v1	Stenotrophomonas maltophilia
116	GCA_002333345.1	ASM233334v1	Stenotrophomonas maltophilia
117	GCA_002363385.1	ASM236338v1	Stenotrophomonas maltophilia
118	GCA_031978045.1	ASM3197804v1	Stenotrophomonas maltophilia
119	GCA_031982145.1	ASM3198214v1	Stenotrophomonas maltophilia
120	GCA_032087235.1	ASM3208723v1	Stenotrophomonas sp.
121	GCA_002434465.1	ASM243446v1	Stenotrophomonas maltophilia
122	GCA_002438265.1	ASM243826v1	Stenotrophomonas maltophilia
123	GCA_003484225.1	ASM348422v1	Stenotrophomonas sp.
124	GCA_019459445.1	ASM1945944v1	Stenotrophomonas sp.
125	GCA_031987305.1	ASM3198730v1	Stenotrophomonas maltophilia
126	GCA_032056485.1	ASM3205648v1	Stenotrophomonas maltophilia
127	GCA_032083085.1	ASM3208308v1	Stenotrophomonas maltophilia
128	GCA_032083865.1	ASM3208386v1	Stenotrophomonas maltophilia
129	GCA_032090935.1	ASM3209093v1	Stenotrophomonas maltophilia
130	GCA_032105385.1	ASM3210538v1	Stenotrophomonas maltophilia
131	GCA_032115135.1	ASM3211513v1	Stenotrophomonas maltophilia
132	GCA_943914225.1	lsLI7nGr8L_bin.18.MAG	Stenotrophomonas maltophilia
133	GCA_002365065.1	ASM236506v1	Stenotrophomonas maltophilia
134	GCA_031974795.1	ASM3197479v1	Stenotrophomonas bentonitica
135	GCA_031977685.1	ASM3197768v1	Stenotrophomonas bentonitica
136	GCA_032054265.1	ASM3205426v1	Stenotrophomonas bentonitica
137	GCA_032065575.1	ASM3206557v1	Stenotrophomonas bentonitica
138	GCA_032079575.1	ASM3207957v1	Stenotrophomonas bentonitica
139	GCA_032083545.1	ASM3208354v1	Stenotrophomonas bentonitica
140	GCA_032086295.1	ASM3208629v1	Stenotrophomonas bentonitica
141	GCA_032100625.1	ASM3210062v1	Stenotrophomonas bentonitica
142	GCA_032115195.1	ASM3211519v1	Stenotrophomonas bentonitica
143	GCA_963519365.1	ERR9968702_bin.1_MetaWRAP_v1.3_MAG	Stenotrophomonas maltophilia
144	GCA_032085955.1	ASM3208595v1	Stenotrophomonas rhizophila
145	GCA_032097725.1	ASM3209772v1	Stenotrophomonas rhizophila
146	GCA_036636535.1	ASM3663653v1	Stenotrophomonas sp.
147	GCA_963526125.1	ERR9968710_bin.12_MetaWRAP_v1.3_MAG	Stenotrophomonas rhizophila
148	GCA_002307845.1	ASM230784v1	Stenotrophomonas maltophilia
149	GCA_031974315.1	ASM3197431v1	Stenotrophomonas maltophilia
150	GCA_031995885.1	ASM3199588v1	Stenotrophomonas sp.
151	GCA_032007765.1	ASM3200776v1	Stenotrophomonas maltophilia
152	GCA_032008265.1	ASM3200826v1	Stenotrophomonas maltophilia
153	GCA_032056065.1	ASM3205606v1	Stenotrophomonas maltophilia
154	GCA_032076685.1	ASM3207668v1	Stenotrophomonas maltophilia
155	GCA_032102625.1	ASM3210262v1	Stenotrophomonas maltophilia
156	GCA_032114935.1	ASM3211493v1	Stenotrophomonas maltophilia
157	GCA_032115455.1	ASM3211545v1	Stenotrophomonas maltophilia
158	GCA_963517345.1	ERR9968920_bin.9_MetaWRAP_v1.3_MAG	Stenotrophomonas maltophilia
159	GCA_031995405.1	ASM3199540v1	Stenotrophomonas sp.
160	GCA_002435595.1	ASM243559v1	Stenotrophomonas maltophilia
161	GCA_003449435.1	ASM344943v1	Stenotrophomonas sp.
162	GCA_003541655.1	ASM354165v1	Stenotrophomonas sp.
163	GCA_031979145.1	ASM3197914v1	Stenotrophomonas maltophilia
164	GCA_002365915.1	ASM236591v1	Stenotrophomonas maltophilia
165	GCA_032055425.1	ASM3205542v1	Stenotrophomonas maltophilia
166	GCA_032098725.1	ASM3209872v1	Stenotrophomonas maltophilia
167	GCA_036662295.1	ASM3666229v1	Stenotrophomonas sp.
168	GCA_002387845.1	ASM238784v1	Stenotrophomonas maltophilia
169	GCA_031996005.1	ASM3199600v1	Stenotrophomonas maltophilia
170	GCA_032103445.1	ASM3210344v1	Stenotrophomonas sp.
171	GCA_002420685.1	ASM242068v1	Stenotrophomonas maltophilia
172	GCA_032010385.1	ASM3201038v1	Stenotrophomonas maltophilia
173	GCA_032085235.1	ASM3208523v1	Stenotrophomonas maltophilia
174	GCA_031995515.1	ASM3199551v1	Stenotrophomonas sp.
175	GCA_963527415.1	ERR9969125_bin.29_MetaWRAP_v1.3_MAG	Stenotrophomonas bentonitica
176	GCA_002387865.1	ASM238786v1	Stenotrophomonas maltophilia
177	GCA_031996485.1	ASM3199648v1	Stenotrophomonas sp.
178	GCA_032010145.1	ASM3201014v1	Stenotrophomonas sp.
179	GCA_032078445.1	ASM3207844v1	Stenotrophomonas sp.
180	GCA_963519125.1	ERR9969095_bin.6_MetaWRAP_v1.3_MAG	uncultured Stenotrophomonas sp.
181	GCA_032057025.1	ASM3205702v1	Stenotrophomonas maltophilia
182	GCA_963519925.1	ERR9968737_bin.10_MetaWRAP_v1.3_MAG	uncultured Stenotrophomonas sp.
183	GCA_002340145.1	ASM234014v1	Stenotrophomonas maltophilia
184	GCA_002436215.1	ASM243621v1	Stenotrophomonas maltophilia
185	GCA_003520395.1	ASM352039v1	Stenotrophomonas sp.
186	GCA_029256545.1	ASM2925654v1	Stenotrophomonas rhizophila
187	GCA_031978305.1	ASM3197830v1	Stenotrophomonas rhizophila
188	GCA_031990285.1	ASM3199028v1	Stenotrophomonas rhizophila
189	GCA_031992575.1	ASM3199257v1	Stenotrophomonas rhizophila
190	GCA_032016985.1	ASM3201698v1	Stenotrophomonas rhizophila
191	GCA_032065185.1	ASM3206518v1	Stenotrophomonas rhizophila
192	GCA_032087465.1	ASM3208746v1	Stenotrophomonas rhizophila
193	GCA_032093935.1	ASM3209393v1	Stenotrophomonas rhizophila
194	GCA_032103385.1	ASM3210338v1	Stenotrophomonas rhizophila
195	GCA_963519975.1	ERR9968752_bin.5_MetaWRAP_v1.3_MAG	Stenotrophomonas rhizophila
196	GCA_032099025.1	ASM3209902v1	Stenotrophomonas sp.
197	GCA_009912235.1	ASM991223v1	Stenotrophomonas maltophilia
198	GCA_002440715.1	ASM244071v1	Stenotrophomonas maltophilia
199	GCA_032062465.1	ASM3206246v1	Stenotrophomonas maltophilia
200	GCA_032086175.1	ASM3208617v1	Stenotrophomonas maltophilia
201	GCA_032102505.1	ASM3210250v1	Stenotrophomonas maltophilia
202	GCA_036636575.1	ASM3663657v1	Stenotrophomonas sp.
203	GCA_036667415.1	ASM3666741v1	Stenotrophomonas sp.
204	GCA_029239475.1	ASM2923947v1	Stenotrophomonas indicatrix
205	GCA_031977375.1	ASM3197737v1	Stenotrophomonas indicatrix
206	GCA_031989565.1	ASM3198956v1	Stenotrophomonas indicatrix
207	GCA_031997125.1	ASM3199712v1	Stenotrophomonas indicatrix
208	GCA_032012285.1	ASM3201228v1	Stenotrophomonas indicatrix
209	GCA_032015025.1	ASM3201502v1	Stenotrophomonas indicatrix
210	GCA_032055925.1	ASM3205592v1	Stenotrophomonas indicatrix
211	GCA_032058185.1	ASM3205818v1	Stenotrophomonas indicatrix
212	GCA_032063695.1	ASM3206369v1	Stenotrophomonas indicatrix
213	GCA_032069945.1	ASM3206994v1	Stenotrophomonas indicatrix
214	GCA_032078985.1	ASM3207898v1	Stenotrophomonas indicatrix
215	GCA_032086115.1	ASM3208611v1	Stenotrophomonas indicatrix
216	GCA_032089535.1	ASM3208953v1	Stenotrophomonas indicatrix
217	GCA_032093565.1	ASM3209356v1	Stenotrophomonas indicatrix
218	GCA_032102485.1	ASM3210248v1	Stenotrophomonas indicatrix
219	GCA_032107185.1	ASM3210718v1	Stenotrophomonas indicatrix
220	GCA_036727295.1	ASM3672729v1	Stenotrophomonas indicatrix
221	GCA_036805705.1	ASM3680570v1	Stenotrophomonas indicatrix
222	GCA_031998545.1	ASM3199854v1	Stenotrophomonas lactitubi
223	GCA_032054225.1	ASM3205422v1	Stenotrophomonas lactitubi
224	GCA_002377295.1	ASM237729v1	Stenotrophomonas maltophilia
225	GCA_003453935.1	ASM345393v1	Stenotrophomonas sp.
226	GCA_031975355.1	ASM3197535v1	Stenotrophomonas sp.
227	GCA_032065045.1	ASM3206504v1	Stenotrophomonas sp.
228	GCA_032056425.1	ASM3205642v1	Stenotrophomonas sp.
229	GCA_032101765.1	ASM3210176v1	Stenotrophomonas sp.
230	GCA_002316475.1	ASM231647v1	Stenotrophomonas maltophilia
231	GCA_002388155.1	ASM238815v1	Stenotrophomonas maltophilia
232	GCA_002425625.1	ASM242562v1	Stenotrophomonas maltophilia
233	GCA_031982625.1	ASM3198262v1	Stenotrophomonas sp.
234	GCA_032053425.1	ASM3205342v1	Stenotrophomonas sp.
235	GCA_032062125.1	ASM3206212v1	Stenotrophomonas sp.
236	GCA_032099565.1	ASM3209956v1	Stenotrophomonas sp.
237	GCA_032115105.1	ASM3211510v1	Stenotrophomonas sp.
238	GCA_913775515.1	SP285_1_metabat2_genome_mining.14	uncultured Stenotrophomonas sp.
239	GCA_002364755.1	ASM236475v1	Stenotrophomonas maltophilia
240	GCA_002413905.1	ASM241390v1	Stenotrophomonas maltophilia
241	GCA_002418505.1	ASM241850v1	Stenotrophomonas maltophilia
242	GCA_002428185.1	ASM242818v1	Stenotrophomonas maltophilia
243	GCA_002482325.1	ASM248232v1	Stenotrophomonas maltophilia
244	GCA_003500325.1	ASM350032v1	Stenotrophomonas sp.
245	GCA_003510825.1	ASM351082v1	Stenotrophomonas sp.
246	GCA_003533585.1	ASM353358v1	Stenotrophomonas sp.
247	GCA_031975535.1	ASM3197553v1	Stenotrophomonas sp.
248	GCA_031977745.1	ASM3197774v1	Stenotrophomonas sp.
249	GCA_031981305.1	ASM3198130v1	Stenotrophomonas maltophilia
250	GCA_031987325.1	ASM3198732v1	Stenotrophomonas sp.
251	GCA_031991205.1	ASM3199120v1	Stenotrophomonas sp.
252	GCA_031997905.1	ASM3199790v1	Stenotrophomonas sp.
253	GCA_032006005.1	ASM3200600v1	Stenotrophomonas sp.
254	GCA_032008065.1	ASM3200806v1	Stenotrophomonas maltophilia
255	GCA_032051495.1	ASM3205149v1	Stenotrophomonas sp.
256	GCA_032060205.1	ASM3206020v1	Stenotrophomonas sp.
257	GCA_032060625.1	ASM3206062v1	Stenotrophomonas cyclobalanopsidis
258	GCA_032063665.1	ASM3206366v1	Stenotrophomonas sp.
259	GCA_032064325.1	ASM3206432v1	Stenotrophomonas sp.
260	GCA_032064445.1	ASM3206444v1	Stenotrophomonas sp.
261	GCA_032064485.1	ASM3206448v1	Stenotrophomonas sp.
262	GCA_032066205.1	ASM3206620v1	Stenotrophomonas sp.
263	GCA_032069085.1	ASM3206908v1	Stenotrophomonas sp.
264	GCA_032069785.1	ASM3206978v1	Stenotrophomonas maltophilia
265	GCA_032070725.1	ASM3207072v1	Stenotrophomonas sp.
266	GCA_032076385.1	ASM3207638v1	Stenotrophomonas sp.
267	GCA_032077705.1	ASM3207770v1	Stenotrophomonas sp.
268	GCA_032086255.1	ASM3208625v1	Stenotrophomonas sp.
269	GCA_032094695.1	ASM3209469v1	Stenotrophomonas sp.
270	GCA_032100485.1	ASM3210048v1	Stenotrophomonas maltophilia
271	GCA_032104865.1	ASM3210486v1	Stenotrophomonas maltophilia
272	GCA_032112105.1	ASM3211210v1	Stenotrophomonas sp.
273	GCA_032114015.1	ASM3211401v1	Stenotrophomonas maltophilia
274	GCA_036727285.1	ASM3672728v1	Stenotrophomonas cyclobalanopsidis
275	GCA_036757945.1	ASM3675794v1	Stenotrophomonas sp.
276	GCA_035634915.1	ASM3563491v1	Stenotrophomonas sp.
277	GCA_031286445.1	ASM3128644v1	Stenotrophomonas sp.
278	GCA_900766255.1	SRS383481_3	uncultured Stenotrophomonas sp.
279	GCA_902485465.1	UHGG-TPA_MGYG-HGUT-03400	uncultured Stenotrophomonas sp.
280	GCA_945952405.1	SRR9109406_bin.24_metaWRAP_v1.3_MAG	uncultured Stenotrophomonas sp.
281	GCA_031976675.1	ASM3197667v1	Stenotrophomonas sp.
282	GCA_002378385.1	ASM237838v1	Stenotrophomonas maltophilia
283	GCA_002991565.1	ASM299156v1	Stenotrophomonas sp.
284	GCA_018363575.1	ASM1836357v1	Stenotrophomonas maltophilia
285	GCA_032006825.1	ASM3200682v1	Stenotrophomonas maltophilia
286	GCA_032071525.1	ASM3207152v1	Stenotrophomonas maltophilia
287	GCA_946222425.1	JwiksyNmb0_bin.10.MAG	Stenotrophomonas maltophilia
288	GCA_963521165.1	ERR9968823_bin.2_MetaWRAP_v1.3_MAG	Stenotrophomonas maltophilia
289	GCA_913776385.1	S3C1435_SP48	uncultured Stenotrophomonas sp.
290	GCA_913778665.1	S1C1391_SP200	uncultured Stenotrophomonas sp.
291	GCA_031974955.1	ASM3197495v1	Stenotrophomonas pavanii
292	GCA_031978105.1	ASM3197810v1	Stenotrophomonas pavanii
293	GCA_032002645.1	ASM3200264v1	Stenotrophomonas pavanii
294	GCA_032013745.1	ASM3201374v1	Stenotrophomonas pavanii
295	GCA_032015225.1	ASM3201522v1	Stenotrophomonas pavanii
296	GCA_032058905.1	ASM3205890v1	Stenotrophomonas pavanii
297	GCA_032071685.1	ASM3207168v1	Stenotrophomonas pavanii
298	GCA_032075605.1	ASM3207560v1	Stenotrophomonas pavanii
299	GCA_032106245.1	ASM3210624v1	Stenotrophomonas pavanii
300	GCA_032106545.1	ASM3210654v1	Stenotrophomonas pavanii
301	GCA_913774615.1	S3C215_SP51	uncultured Stenotrophomonas sp.
302	GCA_902488845.1	UHGG-TPA_MGYG-HGUT-03761	uncultured Stenotrophomonas sp.
303	GCA_963524615.1	ERR9969053_bin.8_MetaWRAP_v1.3_MAG	Stenotrophomonas maltophilia
304	GCA_913778895.1	SP131_1_metabat2_genome_mining.22	uncultured Stenotrophomonas sp.
305	GCA_032099445.1	ASM3209944v1	Stenotrophomonas sp.
306	GCA_019510225.1	ASM1951022v1	Stenotrophomonas sp.
307	GCA_003525885.1	ASM352588v1	Stenotrophomonas sp.
308	GCA_002294505.1	ASM229450v1	Stenotrophomonas maltophilia
309	GCA_002296355.1	ASM229635v1	Stenotrophomonas maltophilia
310	GCA_002320635.1	ASM232063v1	Stenotrophomonas maltophilia
311	GCA_002335325.1	ASM233532v1	Stenotrophomonas maltophilia
312	GCA_002378345.1	ASM237834v1	Stenotrophomonas maltophilia
313	GCA_002389805.1	ASM238980v1	Stenotrophomonas maltophilia
314	GCA_002391785.1	ASM239178v1	Stenotrophomonas maltophilia
315	GCA_002415825.1	ASM241582v1	Stenotrophomonas maltophilia
316	GCA_002421325.1	ASM242132v1	Stenotrophomonas maltophilia
317	GCA_002453345.1	ASM245334v1	Stenotrophomonas maltophilia
318	GCA_002470085.1	ASM247008v1	Stenotrophomonas maltophilia
319	GCA_002478195.1	ASM247819v1	Stenotrophomonas maltophilia
320	GCA_002501375.1	ASM250137v1	Stenotrophomonas maltophilia
321	GCA_013403015.1	ASM1340301v1	Stenotrophomonas maltophilia
322	GCA_018373295.1	ASM1837329v1	Stenotrophomonas maltophilia
323	GCA_030824815.1	ASM3082481v1	Stenotrophomonas maltophilia
324	GCA_031974015.1	ASM3197401v1	Stenotrophomonas maltophilia
325	GCA_031974855.1	ASM3197485v1	Stenotrophomonas maltophilia
326	GCA_031976735.1	ASM3197673v1	Stenotrophomonas maltophilia
327	GCA_031977175.1	ASM3197717v1	Stenotrophomonas maltophilia
328	GCA_031982005.1	ASM3198200v1	Stenotrophomonas maltophilia
329	GCA_031989325.1	ASM3198932v1	Stenotrophomonas maltophilia
330	GCA_031990865.1	ASM3199086v1	Stenotrophomonas maltophilia
331	GCA_031994245.1	ASM3199424v1	Stenotrophomonas maltophilia
332	GCA_031997845.1	ASM3199784v1	Stenotrophomonas maltophilia
333	GCA_031998125.1	ASM3199812v1	Stenotrophomonas maltophilia
334	GCA_032002365.1	ASM3200236v1	Stenotrophomonas maltophilia
335	GCA_032007345.1	ASM3200734v1	Stenotrophomonas maltophilia
336	GCA_032009365.1	ASM3200936v1	Stenotrophomonas maltophilia
337	GCA_032051795.1	ASM3205179v1	Stenotrophomonas maltophilia
338	GCA_032052275.1	ASM3205227v1	Stenotrophomonas maltophilia
339	GCA_032059005.1	ASM3205900v1	Stenotrophomonas maltophilia
340	GCA_032059605.1	ASM3205960v1	Stenotrophomonas maltophilia
341	GCA_032061305.1	ASM3206130v1	Stenotrophomonas maltophilia
342	GCA_032061385.1	ASM3206138v1	Stenotrophomonas maltophilia
343	GCA_032062685.1	ASM3206268v1	Stenotrophomonas maltophilia
344	GCA_032067145.1	ASM3206714v1	Stenotrophomonas maltophilia
345	GCA_032070165.1	ASM3207016v1	Stenotrophomonas maltophilia
346	GCA_032074125.1	ASM3207412v1	Stenotrophomonas maltophilia
347	GCA_032083205.1	ASM3208320v1	Stenotrophomonas maltophilia
348	GCA_032084705.1	ASM3208470v1	Stenotrophomonas maltophilia
349	GCA_032087375.1	ASM3208737v1	Stenotrophomonas maltophilia
350	GCA_032088935.1	ASM3208893v1	Stenotrophomonas maltophilia
351	GCA_032090215.1	ASM3209021v1	Stenotrophomonas maltophilia
352	GCA_032093655.1	ASM3209365v1	Stenotrophomonas maltophilia
353	GCA_032102725.1	ASM3210272v1	Stenotrophomonas maltophilia
354	GCA_032107425.1	ASM3210742v1	Stenotrophomonas maltophilia
355	GCA_032113685.1	ASM3211368v1	Stenotrophomonas maltophilia
356	GCA_032115175.1	ASM3211517v1	Stenotrophomonas maltophilia
357	GCA_032475315.1	ASM3247531v1	Stenotrophomonas maltophilia
358	GCA_036527275.1	ASM3652727v1	Stenotrophomonas maltophilia
359	GCA_902480315.1	UHGG-TPA_MGYG-HGUT-02886	uncultured Stenotrophomonas sp.
360	GCA_913775075.1	SP350_1_metabat2_genome_mining.7_Sub	uncultured Stenotrophomonas sp.
361	GCA_913778425.1	SP260_2_metabat2_genome_mining.31	uncultured Stenotrophomonas sp.
362	GCA_937921665.1	L4_Bin_Bin_145_1	Stenotrophomonas maltophilia
363	GCA_938003535.1	H4_Bin_Bin_154_1	Stenotrophomonas maltophilia
364	GCA_946223405.1	RyeJoPAFE0_bin.29.MAG	Stenotrophomonas maltophilia
365	GCA_963517875.1	ERR9968808_bin.7_MetaWRAP_v1.3_MAG	Stenotrophomonas maltophilia
366	GCA_963535755.1	DRR247343_bin.45_MetaWRAP_v1.3_MAG	Stenotrophomonas maltophilia
367	GCA_032060745.1	ASM3206074v1	Stenotrophomonas maltophilia
368	GCA_913773925.1	SP242_1_metabat2_genome_mining.23	uncultured Stenotrophomonas sp.
369	GCA_937944425.1	H1_Bin_Bin_46_1	Stenotrophomonas maltophilia
370	GCA_963525675.1	ERR9968950_bin.7_MetaWRAP_v1.3_MAG	Stenotrophomonas maltophilia
371	GCA_913775725.1	S3C441_SP108	uncultured Stenotrophomonas sp.
372	GCA_913777435.1	maxbin_SP60_2.018_cleaned	uncultured Stenotrophomonas sp.
373	GCA_002367155.1	ASM236715v1	Stenotrophomonas maltophilia
374	GCA_009360335.1	ASM936033v1	Stenotrophomonas sp.
375	GCA_031977845.1	ASM3197784v1	Stenotrophomonas maltophilia
376	GCA_032013985.1	ASM3201398v1	Stenotrophomonas maltophilia
377	GCA_032090655.1	ASM3209065v1	Stenotrophomonas maltophilia
378	GCA_902485485.1	UHGG-TPA_MGYG-HGUT-03403	uncultured Stenotrophomonas sp.
379	GCA_963520475.1	ERR9968837_bin.32_MetaWRAP_v1.3_MAG	Stenotrophomonas maltophilia
380	GCA_024610845.1	ASM2461084v1	Stenotrophomonas sp.
381	GCA_946480285.1	SRR10754055_bin.3_metawrap_v1.3.0_MAG	Stenotrophomonas maltophilia
382	GCA_031974255.1	ASM3197425v1	Stenotrophomonas geniculata
383	GCA_032005225.1	ASM3200522v1	Stenotrophomonas geniculata
384	GCA_032011925.1	ASM3201192v1	Stenotrophomonas geniculata
385	GCA_032013105.1	ASM3201310v1	Stenotrophomonas geniculata
386	GCA_032054205.1	ASM3205420v1	Stenotrophomonas geniculata
387	GCA_032055465.1	ASM3205546v1	Stenotrophomonas geniculata
388	GCA_032055645.1	ASM3205564v1	Stenotrophomonas geniculata
389	GCA_032061135.1	ASM3206113v1	Stenotrophomonas geniculata
390	GCA_032068005.1	ASM3206800v1	Stenotrophomonas geniculata
391	GCA_032075115.1	ASM3207511v1	Stenotrophomonas geniculata
392	GCA_032082005.1	ASM3208200v1	Stenotrophomonas geniculata
393	GCA_032082065.1	ASM3208206v1	Stenotrophomonas geniculata
394	GCA_032082885.1	ASM3208288v1	Stenotrophomonas geniculata
395	GCA_032086235.1	ASM3208623v1	Stenotrophomonas geniculata
396	GCA_032086535.1	ASM3208653v1	Stenotrophomonas geniculata
397	GCA_032096305.1	ASM3209630v1	Stenotrophomonas sp.
398	GCA_032098145.1	ASM3209814v1	Stenotrophomonas geniculata
399	GCA_032098285.1	ASM3209828v1	Stenotrophomonas geniculata
400	GCA_032099385.1	ASM3209938v1	Stenotrophomonas geniculata
401	GCA_032104405.1	ASM3210440v1	Stenotrophomonas geniculata
402	GCA_032112405.1	ASM3211240v1	Stenotrophomonas geniculata
403	GCA_036527195.1	ASM3652719v1	Stenotrophomonas geniculata
404	GCA_036737105.1	ASM3673710v1	Stenotrophomonas geniculata
405	GCA_032000625.1	ASM3200062v1	Stenotrophomonas maltophilia
406	GCA_032083685.1	ASM3208368v1	Stenotrophomonas maltophilia
407	GCA_900764385.1	SRS1735475_1	uncultured Stenotrophomonas sp.
408	GCA_902488385.1	UHGG-TPA_MGYG-HGUT-03711	uncultured Stenotrophomonas sp.
409	GCA_963528795.1	ERR9969223_bin.1_MetaWRAP_v1.3_MAG	Stenotrophomonas maltophilia
410	GCA_963528685.1	ERR9969189_bin.31_MetaWRAP_v1.3_MAG	Stenotrophomonas maltophilia
411	GCA_031997165.1	ASM3199716v1	Stenotrophomonas maltophilia
412	GCA_032014685.1	ASM3201468v1	Stenotrophomonas maltophilia
413	GCA_032015535.1	ASM3201553v1	Stenotrophomonas maltophilia
414	GCA_032059825.1	ASM3205982v1	Stenotrophomonas maltophilia
415	GCA_032072945.1	ASM3207294v1	Stenotrophomonas maltophilia
416	GCA_032083645.1	ASM3208364v1	Stenotrophomonas maltophilia
417	GCA_003241275.1	ASM324127v1	Stenotrophomonas maltophilia
418	GCA_032054085.1	ASM3205408v1	Stenotrophomonas maltophilia
419	GCA_002322825.1	ASM232282v1	Stenotrophomonas maltophilia
420	GCA_002378285.1	ASM237828v1	Stenotrophomonas maltophilia
421	GCA_002384535.1	ASM238453v1	Stenotrophomonas maltophilia
422	GCA_002416205.1	ASM241620v1	Stenotrophomonas maltophilia
423	GCA_002432605.1	ASM243260v1	Stenotrophomonas maltophilia
424	GCA_002439275.1	ASM243927v1	Stenotrophomonas maltophilia
425	GCA_002440325.1	ASM244032v1	Stenotrophomonas maltophilia
426	GCA_003524065.1	ASM352406v1	Stenotrophomonas sp.
427	GCA_014763625.1	ASM1476362v1	Stenotrophomonas sp.
428	GCA_031990545.1	ASM3199054v1	Stenotrophomonas maltophilia
429	GCA_032006265.1	ASM3200626v1	Stenotrophomonas maltophilia
430	GCA_032057385.1	ASM3205738v1	Stenotrophomonas maltophilia
431	GCA_032063065.1	ASM3206306v1	Stenotrophomonas maltophilia
432	GCA_032068465.1	ASM3206846v1	Stenotrophomonas maltophilia
433	GCA_032076865.1	ASM3207686v1	Stenotrophomonas maltophilia
434	GCA_032080285.1	ASM3208028v1	Stenotrophomonas maltophilia
435	GCA_032096285.1	ASM3209628v1	Stenotrophomonas maltophilia
436	GCA_032102865.1	ASM3210286v1	Stenotrophomonas maltophilia
437	GCA_032104485.1	ASM3210448v1	Stenotrophomonas maltophilia
438	GCA_032106805.1	ASM3210680v1	Stenotrophomonas maltophilia
439	GCA_032107205.1	ASM3210720v1	Stenotrophomonas maltophilia
440	GCA_937858615.1	SRR6158312_bin.11_CONCOCT_v1.1_MAG	Stenotrophomonas maltophilia
441	GCA_946220995.1	oRT8oxdYnV_bin.3.MAG	Stenotrophomonas maltophilia
442	GCA_963527115.1	ERR9969215_bin.7_MetaWRAP_v1.3_MAG	Stenotrophomonas maltophilia
443	GCA_031991105.1	ASM3199110v1	Stenotrophomonas sp.
444	GCA_032109465.1	ASM3210946v1	Stenotrophomonas sp.
445	GCA_033795575.1	ASM3379557v1	Stenotrophomonas sp.
446	GCA_032054965.1	ASM3205496v1	Stenotrophomonas chelatiphaga
447	GCA_032113795.1	ASM3211379v1	Stenotrophomonas chelatiphaga
448	GCA_016463745.1	ASM1646374v1	Stenotrophomonas sp.
449	GCA_032007425.1	ASM3200742v1	Stenotrophomonas sp.
450	GCA_031989385.1	ASM3198938v1	Stenotrophomonas koreensis
451	GCA_032054465.1	ASM3205446v1	Stenotrophomonas koreensis
452	GCA_032066865.1	ASM3206686v1	Stenotrophomonas koreensis
453	GCA_900762155.1	SRS1170746_25	uncultured Stenotrophomonas sp.
454	GCA_902484195.1	UHGG-TPA_MGYG-HGUT-03267	uncultured Stenotrophomonas sp.
455	GCA_035539015.1	ASM3553901v1	Stenotrophomonas sp.
456	GCA_036566925.1	ASM3656692v1	Stenotrophomonas sp.
457	GCA_031975615.1	ASM3197561v1	Stenotrophomonas sp.
458	GCA_032082305.1	ASM3208230v1	Stenotrophomonas sp.
459	GCA_031987425.1	ASM3198742v1	Stenotrophomonas sp.
460	GCA_035629025.1	ASM3562902v1	Stenotrophomonas sp.
461	GCA_036403795.1	ASM3640379v1	Stenotrophomonas sp.

## Sheet: S3
Supplementary table 3. Consistency between two ANI tools
Species	SKANI	FASTANI
		ANI≥95%	95%＞ANI≥90%	ANI＜90%	Total
Stenotrophomonas acidaminiphila	ANI≥95%	25	0	0	25
	95%＞ANI≥90%	0	17	0	17
	ANI＜90%	0	0	0	0
	Total	25	17	0	42
Stenotrophomonas aracearum	ANI≥95%	1	0	0	1
	95%＞ANI≥90%	0	0	0	0
	ANI＜90%	0	0	0	0
	Total	1	0	0	1
Stenotrophomonas bentonitica	ANI≥95%	2	0	0	2
	95%＞ANI≥90%	0	0	0	0
	ANI＜90%	0	0	10	10
	Total	2	0	10	12
Stenotrophomonas chelatiphaga	ANI≥95%	4	0	0	4
	95%＞ANI≥90%	0	0	0	0
	ANI＜90%	0	0	0	0
	Total	4	0	0	4
Stenotrophomonas cyclobalanopsidis	ANI≥95%	3	0	0	3
	95%＞ANI≥90%	0	0	0	0
	ANI＜90%	0	0	0	0
	Total	3	0	0	3
Stenotrophomonas daejeonensis	ANI≥95%	1	0	0	1
	95%＞ANI≥90%	0	0	0	0
	ANI＜90%	0	0	0	0
	Total	1	0	0	1
Stenotrophomonas geniculata	ANI≥95%	48	0	0	48
	95%＞ANI≥90%	0	0	0	0
	ANI＜90%	0	0	0	0
	Total	48	0	0	48
Stenotrophomonas ginsengisoli	ANI≥95%	1	0	0	1
	95%＞ANI≥90%	0	0	0	0
	ANI＜90%	0	0	0	0
	Total	1	0	0	1
Stenotrophomonas humi	ANI≥95%	1	0	0	1
	95%＞ANI≥90%	0	0	0	0
	ANI＜90%	0	0	0	0
	Total	1	0	0	1
Stenotrophomonas indicatrix	ANI≥95%	44	0	0	44
	95%＞ANI≥90%	0	0	0	0
	ANI＜90%	0	0	0	0
	Total	44	0	0	44
Stenotrophomonas koreensis	ANI≥95%	5	0	0	5
	95%＞ANI≥90%	0	0	0	0
	ANI＜90%	0	0	0	0
	Total	5	0	0	5
Stenotrophomonas lactitubi	ANI≥95%	14	0	0	14
	95%＞ANI≥90%	0	0	0	0
	ANI＜90%	0	0	0	0
	Total	14	0	0	14
Stenotrophomonas lacuserhaii	ANI≥95%	1	0	0	1
	95%＞ANI≥90%	0	0	0	0
	ANI＜90%	0	0	0	0
	Total	1	0	0	1
Stenotrophomonas maltophilia	ANI≥95%	850	0	0	850
	95%＞ANI≥90%	0	583	0	583
	ANI＜90%	0	0	122	122
	Total	850	583	122	1555
Stenotrophomonas mori	ANI≥95%	1	0	0	1
	95%＞ANI≥90%	0	0	0	0
	ANI＜90%	0	0	0	0
	Total	1	0	0	1
Stenotrophomonas muris	ANI≥95%	10	0	0	10
	95%＞ANI≥90%	0	0	0	0
	ANI＜90%	0	0	0	0
	Total	10	0	0	10
Stenotrophomonas nematodicola	ANI≥95%	1	0	0	1
	95%＞ANI≥90%	0	0	0	0
	ANI＜90%	0	0	0	0
	Total	1	0	0	1
Stenotrophomonas nitritireducens	ANI≥95%	4	0	0	4
	95%＞ANI≥90%	0	0	0	0
	ANI＜90%	0	0	2	2
	Total	4	0	2	6
Stenotrophomonas oahuensis	ANI≥95%	1	0	0	1
	95%＞ANI≥90%	0	0	0	0
	ANI＜90%	0	0	0	0
	Total	1	0	0	1
Stenotrophomonas panacihumi	ANI≥95%	2	0	0	2
	95%＞ANI≥90%	0	0	0	0
	ANI＜90%	0	0	0	0
	Total	2	0	0	2
Stenotrophomonas pavanii	ANI≥95%	27	0	0	27
	95%＞ANI≥90%	0	0	0	0
	ANI＜90%	0	0	0	0
	Total	27	0	0	27
Stenotrophomonas pennii	ANI≥95%	1	0	0	1
	95%＞ANI≥90%	0	0	0	0
	ANI＜90%	0	0	0	0
	Total	1	0	0	1
Stenotrophomonas pictorum	ANI≥95%	2	0	0	2
	95%＞ANI≥90%	0	0	0	0
	ANI＜90%	0	0	0	0
	Total	2	0	0	2
Stenotrophomonas rhizophila	ANI≥95%	8	0	0	8
	95%＞ANI≥90%	0	0	0	0
	ANI＜90%	0	0	24	24
	Total	8	0	24	32
Stenotrophomonas riyadhensis	ANI≥95%	1	0	0	1
	95%＞ANI≥90%	0	0	0	0
	ANI＜90%	0	0	0	0
	Total	1	0	0	1
Stenotrophomonas sepilia	ANI≥95%	18	0	0	18
	95%＞ANI≥90%	0	0	0	0
	ANI＜90%	0	0	0	0
	Total	18	0	0	18
Stenotrophomonas terrae	ANI≥95%	1	0	0	1
	95%＞ANI≥90%	0	0	0	0
	ANI＜90%	0	0	0	0
	Total	1	0	0	1
Stenotrophomonas tumulicola	ANI≥95%	1	0	0	1
	95%＞ANI≥90%	0	0	0	0
	ANI＜90%	0	0	0	0
	Total	1	0	0	1
[Pseudomonas] hibiscicola	ANI≥95%	5	0	0	5
	95%＞ANI≥90%	0	0	0	0
	ANI＜90%	0	0	0	0
	Total	5	0	0	5
Total	ANI≥95%	1083	0	0	1083
	95%＞ANI≥90%	0	600	0	600
	ANI＜90%	0	0	158	158
	Total	1083	600	158	1841

## Sheet: S4
Supplementary table 4. ANI species informations in this study
Complex	ANI speices	Speice name or lineage name	Number of submitted genomes	Notes
Complex 1	ANI species 1		5
Complex 2	ANI species 2		1
Complex 3	ANI species 3		1
Complex 4	ANI species 4		1
Complex 5	ANI species 5		3
	ANI species 6	Stenotrophomonas terrae	1
Complex 6	ANI species 7		2
	ANI species 8		3
	ANI species 9	Stenotrophomonas pigmentata (610A2)	2
	ANI species 10		1
Complex 7	ANI species 11		3
Complex 8	ANI species 12		19
Complex 9	ANI species 13		2
	ANI species 14		1
Complex 10	ANI species 15		2
Complex 11	ANI species 16		1
Complex 12	ANI species 17	Stenotrophomonas humi	1
Complex 13	ANI species 18		3
Complex 14	ANI species 19	Stenotrophomonas daejeonensis	1
	ANI species 20		1
Complex 15	ANI species 21		1
Complex 16	ANI species 22		29	The strains mainly come from misclassified Stenotrophomonas acidaminiphila
	ANI species 23	Stenotrophomonas acidaminiphila	30
	ANI species 24	Stenotrophomonas nitritireducens	6
	ANI species 25		3
Complex 17	ANI species 26	Stenotrophomonas mori	1
Complex 18	ANI species 27		3
Complex 19	ANI species 28	Stenotrophomonas pictorum	2
Complex 20	ANI species 29		1
Complex 21	ANI species 30		2
Complex 22	ANI species 31	Stenotrophomonas nematodicola	10
Complex 23	ANI species 32		6
	ANI species 33		5
	ANI species 34		8	The strains partly come from misclassified Stenotrophomonas rhizophila
	ANI species 35		3	The strains mainly come from misclassified Stenotrophomonas rhizophila
	ANI species 36		5
	ANI species 37		14
	ANI species 38		22	Nearly half of the strains come from misclassified Stenotrophomonas bentonitica
Complex 24	ANI species 39		2	The strains come from misclassified Stenotrophomonas rhizophila
Complex 25	ANI species 40	Stenotrophomonas rhizophila	9
	ANI species 41		13
Complex 26	ANI species 42		5
	ANI species 43		1
	ANI species 44		5
	ANI species 45		4
Complex 27	ANI species 46		1
comlpex28	ANI species 47		2
	ANI species 48	Stenotrophomonas oahuensis	1
	ANI species 49		1
	ANI species 50		4
	ANI species 51		2
Complex 29	ANI species 52	Stenotrophomonas bentonitica	3
	ANI species 53	Stenotrophomonas aracearum	6
	ANI species 54		1
Complex 30	ANI species 55		3	The strains partly come from misclassified Stenotrophomonas rhizophila
	ANI species 56		25	The strains mainly come from misclassified Stenotrophomonas rhizophila
	ANI species 57		2
	ANI species 58		1
Complex 31	ANI species 59		1
Complex 32	ANI species 60		1
Complex 33	ANI species 61		1
Complex 34	ANI species 62	Sgn4	42
Complex 35	ANI species 63		3
	ANI species 64	Stenotrophomonas indicatrix(Sgn3)	54
	ANI species 65	Stenotrophomonas lactitubi	24	Stenotrophomonas lactitubi Bi35 (GCA_918698175.1) was classified as Stenotrophomonas lactitubi. Although its ANI between 13 Stenotrophomonas lactitubi strains was lower than 95%, its ANI values between the reference genome is higher than 95%.
Complex 36	ANI species 66	Stenotrophomonas tuberculopleuritidis (704A1)	1
Complex 37	ANI species 67	Sgn2	12
	ANI species 68		1
	ANI species 69		7
	ANI species 70	Sgn1	15
	ANI species 71	Stenotrophomonas cyclobalanopsidis	43
	ANI species 72		1
	ANI species 73		1
Complex 38/Smc	ANI species 74	Sm13	16
	ANI species 75	Sm1	1
	ANI species 76		2
	ANI species 77		2
	ANI species 78	Sm12	47
	ANI species 79		2
	ANI species 80		1
	ANI species 81		2
	ANI species 82	Stenotrophomonas sepilia(Sm3)	143
	ANI species 83	Stenotrophomonas pavanii(Sm2)	39
	ANI species 84	Sm14	8
	ANI species 85	Stenotrophomonas muris(Sm4a)	46
	ANI species 86		7
	ANI species 87	Sm4b	18
	ANI species 88		3
	ANI species 89		1
	ANI species 90		3
	ANI species 91	Stenotrophomonas maltophilia(Sm6)	865
	ANI species 92	Sm18	33
	ANI species 93		14
	ANI species 94	Sm17	6
	ANI species 95		2
	ANI species 96	Sm7	67
	ANI species 97	[Pseudomonas] hibiscicola(Sm5)	12
	ANI species 98	Stenotrophomonas geniculata(Sm10)	71
	ANI species 99		1
	ANI species 100		12
	ANI species 101	Sm11	30
	ANI species 102	Sm8	40
	ANI species 103	Stenotrophomonas riyadhensis(Sm15)	40
	ANI species 104	Sm9/Sm16	132
	ANI species 105		1
	ANI species 106		1
Complex 39	ANI species 107		2
Complex 40	ANI species 108		3
Complex 41	ANI species 109	Stenotrophomonas lacuserhaii	9
	ANI species 110	Stenotrophomonas chelatiphaga	5
	ANI species 111		2
Complex 42	ANI species 112	Stenotrophomonas tumulicola	1
Complex 43	ANI species 113		1
Complex 44	ANI species 114	Stenotrophomonas koreensis	5
Complex 45	ANI species 115		2
Complex 46	ANI species 116	Stenotrophomonas ginsengisoli	1
Complex 47	ANI species 117		1	Related to Stenotrophomonas panacihumi, recommended removal
	ANI species 118		1	Related to Stenotrophomonas panacihumi, recommended removal
Complex 48	ANI species 119	Stenotrophomonas panacihumi	2	Recommended removal
	ANI species 120		2	Related to Stenotrophomonas panacihumi, recommended removal
	ANI species 121		1	Related to Stenotrophomonas panacihumi, recommended removal
	ANI species 122		1	Related to Stenotrophomonas panacihumi, recommended removal
Complex 49	ANI species 123		1	Related to Stenotrophomonas panacihumi, recommended removal
Complex 50	ANI species 124		1	Related to Stenotrophomonas panacihumi, recommended removal
Complex 51	ANI species 125		1	Best match to Xanthomonas massiliensis SN8(ANI = 86.1%),recommended removal.
Total			2213
Notes:Red font indicates the species and lineages recommendend remove form the genus Stenotrophomonas.

## Sheet: S5
Supplementary table 5. Revision of the classification of the Stenotrophomonas genomes in the GenBank
Number	Assembly Accession	Assembly Name	Taxon in NCBI	Revised Taxon based on ANI
				Complex	ANI speices	Speice name or lineage name
1	GCA_004348115.1	ASM434811v1	Stenotrophomonas sp. ATCM1_4	Complex 1	ANI speices 1
2	GCA_014852135.1	ASM1485213v1	Stenotrophomonas sp. STM01	Complex 1	ANI speices 1
3	GCA_032064005.1	ASM3206400v1	Stenotrophomonas sp.	Complex 1	ANI speices 1
4	GCA_032074405.1	ASM3207440v1	Stenotrophomonas sp.	Complex 1	ANI speices 1
5	GCA_034961085.1	ASM3496108v1	Stenotrophomonas sp. MH1	Complex 1	ANI speices 1
6	GCA_030149795.1	ASM3014979v1	Stenotrophomonas sp.	Complex 2	ANI speices 2
7	GCA_946223375.1	JtgDid2MmW_bin.9.MAG	uncultured Stenotrophomonas sp.	Complex 3	ANI speices 3
8	GCA_021202945.1	ASM2120294v1	Stenotrophomonas sp. SY1	Complex 4	ANI speices 4
9	GCA_001562215.1	ASM156221v1	Stenotrophomonas sp. KCTC 12332	Complex 5	ANI speices 5
10	GCA_001700965.1	ASM170096v1	Stenotrophomonas nitritireducens	Complex 5	ANI speices 5
11	GCA_031999165.1	ASM3199916v1	Stenotrophomonas nitritireducens	Complex 5	ANI speices 5
12	GCA_001431465.1	ASM143146v1	Stenotrophomonas terrae	Complex 5	ANI speices 6	Stenotrophomonas terrae
13	GCA_032066555.1	ASM3206655v1	Stenotrophomonas sp.	Complex 6	ANI speices 7
14	GCA_032107285.1	ASM3210728v1	Stenotrophomonas sp.	Complex 6	ANI speices 7
15	GCA_003248565.1	ASM324856v1	Stenotrophomonas sp.	Complex 6	ANI speices 8
16	GCA_029959445.1	ASM2995944v1	Stenotrophomonas sp. PS02298	Complex 6	ANI speices 8
17	GCA_943913425.1	0QR6OMHyzO_bin.37.MAG	uncultured Stenotrophomonas sp.	Complex 6	ANI speices 8
18	GCA_030549615.1	ASM3054961v1	Stenotrophomonas sp. 610A2	Complex 6	ANI speices 9	Stenotrophomonas pigmentata (610A2)
19	GCA_036383125.1	ASM3638312v1	Stenotrophomonas sp.	Complex 6	ANI speices 9
20	GCA_036650155.1	ASM3665015v1	Stenotrophomonas sp.	Complex 6	ANI speices 10
21	GCA_031978905.1	ASM3197890v1	Stenotrophomonas sp.	Complex 7	ANI speices 11
22	GCA_032061965.1	ASM3206196v1	Stenotrophomonas sp.	Complex 7	ANI speices 11
23	GCA_032082285.1	ASM3208228v1	Stenotrophomonas sp.	Complex 7	ANI speices 11
24	GCA_002396445.1	ASM239644v1	Stenotrophomonas sp. UBA5023	Complex 8	ANI speices 12
25	GCA_002469325.1	ASM246932v1	Stenotrophomonas sp. UBA6759	Complex 8	ANI speices 12
26	GCA_002471015.1	ASM247101v1	Stenotrophomonas sp. UBA7346	Complex 8	ANI speices 12
27	GCA_002477705.1	ASM247770v1	Stenotrophomonas sp. UBA7606	Complex 8	ANI speices 12
28	GCA_031981385.1	ASM3198138v1	Stenotrophomonas sp.	Complex 8	ANI speices 12
29	GCA_031987565.1	ASM3198756v1	Stenotrophomonas sp.	Complex 8	ANI speices 12
30	GCA_031988585.1	ASM3198858v1	Stenotrophomonas sp.	Complex 8	ANI speices 12
31	GCA_032011725.1	ASM3201172v1	Stenotrophomonas sp.	Complex 8	ANI speices 12
32	GCA_032056205.1	ASM3205620v1	Stenotrophomonas sp.	Complex 8	ANI speices 12
33	GCA_032058885.1	ASM3205888v1	Stenotrophomonas sp.	Complex 8	ANI speices 12
34	GCA_032064025.1	ASM3206402v1	Stenotrophomonas sp.	Complex 8	ANI speices 12
35	GCA_032075385.1	ASM3207538v1	Stenotrophomonas sp.	Complex 8	ANI speices 12
36	GCA_032085595.1	ASM3208559v1	Stenotrophomonas sp.	Complex 8	ANI speices 12
37	GCA_032095795.1	ASM3209579v1	Stenotrophomonas sp.	Complex 8	ANI speices 12
38	GCA_032096755.1	ASM3209675v1	Stenotrophomonas sp.	Complex 8	ANI speices 12
39	GCA_032100465.1	ASM3210046v1	Stenotrophomonas sp.	Complex 8	ANI speices 12
40	GCA_032106755.1	ASM3210675v1	Stenotrophomonas sp.	Complex 8	ANI speices 12
41	GCA_032112305.1	ASM3211230v1	Stenotrophomonas sp.	Complex 8	ANI speices 12
42	GCA_032112995.1	ASM3211299v1	Stenotrophomonas sp.	Complex 8	ANI speices 12
43	GCA_002329155.1	ASM232915v1	Stenotrophomonas sp. UBA2124	Complex 9	ANI speices 13
44	GCA_031991045.1	ASM3199104v1	Stenotrophomonas sp.	Complex 9	ANI speices 13
45	GCA_031987665.1	ASM3198766v1	Stenotrophomonas sp.	Complex 9	ANI speices 14
46	GCA_002359895.1	ASM235989v1	Stenotrophomonas sp. UBA2629	Complex 10	ANI speices 15
47	GCA_032082845.1	ASM3208284v1	Stenotrophomonas sp.	Complex 10	ANI speices 15
48	GCA_027497995.1	ASM2749799v1	Stenotrophomonas sp. Iso1	Complex 11	ANI speices 16
49	GCA_001431415.1	ASM143141v1	Stenotrophomonas humi	Complex 12	ANI speices 17	Stenotrophomonas humi
50	GCA_031994725.1	ASM3199472v1	Stenotrophomonas sp.	Complex 13	ANI speices 18
51	GCA_916618915.1	PRJEB46724	Stenotrophomonas sp. Marseille-Q4652	Complex 13	ANI speices 18
52	GCA_963524045.1	ERR9968889_bin.4_MetaWRAP_v1.3_MAG	uncultured Stenotrophomonas sp.	Complex 13	ANI speices 18
53	GCA_022359915.1	ASM2235991v1	Stenotrophomonas sp. NLF4-10	Complex 14	ANI speices 19	Stenotrophomonas daejeonensis
54	GCA_001431505.1	ASM143150v1	Stenotrophomonas daejeonensis	Complex 14	ANI speices 19	Stenotrophomonas daejeonensis
55	GCA_900078405.1	STPYR_PRJEB13038v1	uncultured Stenotrophomonas sp.	Complex 14	ANI speices 20
56	GCA_034675465.1	ASM3467546v1	Stenotrophomonas sp.	Complex 15	ANI speices 21
57	GCA_002294385.1	ASM229438v1	Stenotrophomonas sp. UBA878	Complex 16	ANI speices 22
58	GCA_002322835.1	ASM232283v1	Stenotrophomonas sp. UBA1577	Complex 16	ANI speices 22
59	GCA_002331405.1	ASM233140v1	Stenotrophomonas sp. UBA2118	Complex 16	ANI speices 22
60	GCA_002331685.1	ASM233168v1	Stenotrophomonas sp. UBA2123	Complex 16	ANI speices 22
61	GCA_002352995.1	ASM235299v1	Stenotrophomonas sp. UBA1867	Complex 16	ANI speices 22
62	GCA_002362895.1	ASM236289v1	Stenotrophomonas sp. UBA3238	Complex 16	ANI speices 22
63	GCA_002363375.1	ASM236337v1	Stenotrophomonas sp. UBA3236	Complex 16	ANI speices 22
64	GCA_002378065.1	ASM237806v1	Stenotrophomonas sp. UBA3473	Complex 16	ANI speices 22
65	GCA_002483525.1	ASM248352v1	Stenotrophomonas sp. UBA7651	Complex 16	ANI speices 22
66	GCA_002951995.1	ASM295199v1	Stenotrophomonas acidaminiphila	Complex 16	ANI speices 22
67	GCA_009360425.1	ASM936042v1	Stenotrophomonas sp.	Complex 16	ANI speices 22
68	GCA_009711865.1	ASM971186v1	Stenotrophomonas sp.	Complex 16	ANI speices 22
69	GCA_009996725.1	ASM999672v1	Stenotrophomonas acidaminiphila	Complex 16	ANI speices 22
70	GCA_022436665.1	ASM2243666v1	Stenotrophomonas sp. Y6	Complex 16	ANI speices 22
71	GCA_031975935.1	ASM3197593v1	Stenotrophomonas acidaminiphila	Complex 16	ANI speices 22
72	GCA_031993885.1	ASM3199388v1	Stenotrophomonas acidaminiphila	Complex 16	ANI speices 22
73	GCA_031994065.1	ASM3199406v1	Stenotrophomonas acidaminiphila	Complex 16	ANI speices 22
74	GCA_032000165.1	ASM3200016v1	Stenotrophomonas acidaminiphila	Complex 16	ANI speices 22
75	GCA_032001505.1	ASM3200150v1	Stenotrophomonas acidaminiphila	Complex 16	ANI speices 22
76	GCA_032006645.1	ASM3200664v1	Stenotrophomonas acidaminiphila	Complex 16	ANI speices 22
77	GCA_032057625.1	ASM3205762v1	Stenotrophomonas acidaminiphila	Complex 16	ANI speices 22
78	GCA_032060505.1	ASM3206050v1	Stenotrophomonas acidaminiphila	Complex 16	ANI speices 22
79	GCA_032062705.1	ASM3206270v1	Stenotrophomonas acidaminiphila	Complex 16	ANI speices 22
80	GCA_032068865.1	ASM3206886v1	Stenotrophomonas acidaminiphila	Complex 16	ANI speices 22
81	GCA_032073085.1	ASM3207308v1	Stenotrophomonas acidaminiphila	Complex 16	ANI speices 22
82	GCA_032074785.1	ASM3207478v1	Stenotrophomonas acidaminiphila	Complex 16	ANI speices 22
83	GCA_032080445.1	ASM3208044v1	Stenotrophomonas acidaminiphila	Complex 16	ANI speices 22
84	GCA_032084525.1	ASM3208452v1	Stenotrophomonas acidaminiphila	Complex 16	ANI speices 22
85	GCA_034259165.1	ASM3425916v1	Stenotrophomonas acidaminiphila	Complex 16	ANI speices 22
86	GCA_001314305.1	ASM131430v1	Stenotrophomonas acidaminiphila	Complex 16	ANI speices 23	Stenotrophomonas acidaminiphila
87	GCA_001431595.1	ASM143159v1	Stenotrophomonas acidaminiphila	Complex 16	ANI speices 23	Stenotrophomonas acidaminiphila
88	GCA_001899865.1	ASM189986v1	Stenotrophomonas sp. 69-14	Complex 16	ANI speices 23	Stenotrophomonas acidaminiphila
89	GCA_002282775.1	ASM228277v1	Stenotrophomonas sp. 14-69-23	Complex 16	ANI speices 23	Stenotrophomonas acidaminiphila
90	GCA_002296645.1	ASM229664v1	Stenotrophomonas acidaminiphila	Complex 16	ANI speices 23	Stenotrophomonas acidaminiphila
91	GCA_002438185.1	ASM243818v1	Stenotrophomonas acidaminiphila	Complex 16	ANI speices 23	Stenotrophomonas acidaminiphila
92	GCA_002472785.1	ASM247278v1	Stenotrophomonas acidaminiphila	Complex 16	ANI speices 23	Stenotrophomonas acidaminiphila
93	GCA_014076435.1	ASM1407643v1	Stenotrophomonas acidaminiphila	Complex 16	ANI speices 23	Stenotrophomonas acidaminiphila
94	GCA_014109845.1	ASM1410984v1	Stenotrophomonas acidaminiphila	Complex 16	ANI speices 23	Stenotrophomonas acidaminiphila
95	GCA_014844015.1	ASM1484401v1	Stenotrophomonas sp. CW117	Complex 16	ANI speices 23	Stenotrophomonas acidaminiphila
96	GCA_017304455.1	ASM1730445v1	Stenotrophomonas acidaminiphila	Complex 16	ANI speices 23	Stenotrophomonas acidaminiphila
97	GCA_021341715.1	ASM2134171v1	Stenotrophomonas acidaminiphila	Complex 16	ANI speices 23	Stenotrophomonas acidaminiphila
98	GCA_022729085.1	ASM2272908v1	Stenotrophomonas sp.	Complex 16	ANI speices 23	Stenotrophomonas acidaminiphila
99	GCA_022808575.1	ASM2280857v1	Stenotrophomonas acidaminiphila	Complex 16	ANI speices 23	Stenotrophomonas acidaminiphila
100	GCA_024221815.1	ASM2422181v1	Stenotrophomonas acidaminiphila	Complex 16	ANI speices 23	Stenotrophomonas acidaminiphila
101	GCA_029478445.1	ASM2947844v1	Stenotrophomonas acidaminiphila	Complex 16	ANI speices 23	Stenotrophomonas acidaminiphila
102	GCA_030020345.1	ASM3002034v1	Stenotrophomonas acidaminiphila	Complex 16	ANI speices 23	Stenotrophomonas acidaminiphila
103	GCA_030345315.1	ASM3034531v1	Stenotrophomonas sp. 17(2023)	Complex 16	ANI speices 23	Stenotrophomonas acidaminiphila
104	GCA_032000465.1	ASM3200046v1	Stenotrophomonas acidaminiphila	Complex 16	ANI speices 23	Stenotrophomonas acidaminiphila
105	GCA_032010565.1	ASM3201056v1	Stenotrophomonas acidaminiphila	Complex 16	ANI speices 23	Stenotrophomonas acidaminiphila
106	GCA_032051215.1	ASM3205121v1	Stenotrophomonas acidaminiphila	Complex 16	ANI speices 23	Stenotrophomonas acidaminiphila
107	GCA_032059845.1	ASM3205984v1	Stenotrophomonas acidaminiphila	Complex 16	ANI speices 23	Stenotrophomonas acidaminiphila
108	GCA_032077605.1	ASM3207760v1	Stenotrophomonas acidaminiphila	Complex 16	ANI speices 23	Stenotrophomonas acidaminiphila
109	GCA_032078705.1	ASM3207870v1	Stenotrophomonas acidaminiphila	Complex 16	ANI speices 23	Stenotrophomonas acidaminiphila
110	GCA_032083465.1	ASM3208346v1	Stenotrophomonas acidaminiphila	Complex 16	ANI speices 23	Stenotrophomonas acidaminiphila
111	GCA_032100385.1	ASM3210038v1	Stenotrophomonas acidaminiphila	Complex 16	ANI speices 23	Stenotrophomonas acidaminiphila
112	GCA_032112265.1	ASM3211226v1	Stenotrophomonas acidaminiphila	Complex 16	ANI speices 23	Stenotrophomonas acidaminiphila
113	GCA_032112685.1	ASM3211268v1	Stenotrophomonas acidaminiphila	Complex 16	ANI speices 23	Stenotrophomonas acidaminiphila
114	GCA_937891395.1	SRR3901708_bin.37_CONCOCT_v1.1_MAG	Stenotrophomonas acidaminiphila	Complex 16	ANI speices 23	Stenotrophomonas acidaminiphila
115	GCA_946480255.1	SRR10754059_bin.20_metawrap_v1.3.0_MAG	Stenotrophomonas acidaminiphila	Complex 16	ANI speices 23	Stenotrophomonas acidaminiphila
116	GCA_001422025.1	Leaf70	Stenotrophomonas sp. Leaf70	Complex 16	ANI speices 24	Stenotrophomonas nitritireducens
117	GCA_001431425.1	ASM143142v1	Stenotrophomonas nitritireducens	Complex 16	ANI speices 24	Stenotrophomonas nitritireducens
118	GCA_017304365.1	ASM1730436v1	Stenotrophomonas nitritireducens	Complex 16	ANI speices 24	Stenotrophomonas nitritireducens
119	GCA_017304535.1	ASM1730453v1	Stenotrophomonas nitritireducens	Complex 16	ANI speices 24	Stenotrophomonas nitritireducens
120	GCA_029959705.1	ASM2995970v1	Stenotrophomonas sp. PS02297	Complex 16	ANI speices 24	Stenotrophomonas nitritireducens
121	GCA_037190265.1	ASM3719026v1	Stenotrophomonas nitritireducens	Complex 16	ANI speices 24
122	GCA_003504055.1	ASM350405v1	Stenotrophomonas sp.	Complex 16	ANI speices 25
123	GCA_009496535.1	ASM949653v1	Stenotrophomonas sp. MYb238	Complex 16	ANI speices 25
124	GCA_032056565.1	ASM3205656v1	Stenotrophomonas sp.	Complex 16	ANI speices 25
125	GCA_023556335.1	ASM2355633v1	Stenotrophomonas mori	Complex 17	ANI speices 26	Stenotrophomonas mori
126	GCA_002345545.1	ASM234554v1	Stenotrophomonas sp. UBA2302	Complex 18	ANI speices 27
127	GCA_032071885.1	ASM3207188v1	Stenotrophomonas sp.	Complex 18	ANI speices 27
128	GCA_032105065.1	ASM3210506v1	Stenotrophomonas sp.	Complex 18	ANI speices 27
129	GCA_001310775.1	ASM131077v1	Stenotrophomonas pictorum JCM 9942	Complex 19	ANI speices 28	Stenotrophomonas pictorum
130	GCA_001431585.1	ASM143158v1	Stenotrophomonas pictorum JCM 9942	Complex 19	ANI speices 28	Stenotrophomonas pictorum
131	GCA_030711595.1	ASM3071159v1	Stenotrophomonas sp. YIM B06876	Complex 20	ANI speices 29
132	GCA_032071965.1	ASM3207196v1	Stenotrophomonas sp.	Complex 21	ANI speices 30
133	GCA_032911385.1	ASM3291138v1	Stenotrophomonas sp. C3(2023)	Complex 21	ANI speices 30
134	GCA_003510855.1	ASM351085v1	Stenotrophomonas sp.	Complex 22	ANI speices 31	Stenotrophomonas nematodicola
135	GCA_004794075.1	ASM479407v1	Stenotrophomonas maltophilia	Complex 22	ANI speices 31	Stenotrophomonas nematodicola
136	GCA_014764115.1	ASM1476411v1	Stenotrophomonas sp.	Complex 22	ANI speices 31	Stenotrophomonas nematodicola
137	GCA_032055135.1	ASM3205513v1	Stenotrophomonas sp.	Complex 22	ANI speices 31	Stenotrophomonas nematodicola
138	GCA_032063505.1	ASM3206350v1	Stenotrophomonas sp.	Complex 22	ANI speices 31	Stenotrophomonas nematodicola
139	GCA_032070305.1	ASM3207030v1	Stenotrophomonas sp.	Complex 22	ANI speices 31	Stenotrophomonas nematodicola
140	GCA_032074225.1	ASM3207422v1	Stenotrophomonas sp.	Complex 22	ANI speices 31	Stenotrophomonas nematodicola
141	GCA_032089415.1	ASM3208941v1	Stenotrophomonas sp.	Complex 22	ANI speices 31	Stenotrophomonas nematodicola
142	GCA_946900935.1	PRJEB55208	Stenotrophomonas sp. Marseille-Q5258	Complex 22	ANI speices 31	Stenotrophomonas nematodicola
143	GCA_009467805.1	ASM946780v1	Stenotrophomonas nematodicola	Complex 22	ANI speices 31	Stenotrophomonas nematodicola
144	GCA_002397305.1	ASM239730v1	Stenotrophomonas maltophilia	Complex 23	ANI speices 32
145	GCA_013387485.1	ASM1338748v1	Stenotrophomonas sp. SAM-B	Complex 23	ANI speices 32
146	GCA_013409105.1	ASM1340910v1	Stenotrophomonas sp. JAI102	Complex 23	ANI speices 32
147	GCA_032052385.1	ASM3205238v1	Stenotrophomonas maltophilia	Complex 23	ANI speices 32
148	GCA_033795505.1	ASM3379550v1	Stenotrophomonas sp.	Complex 23	ANI speices 32
149	GCA_902156615.2	A1_133687_calvados_V2	Stenotrophomonas maltophilia	Complex 23	ANI speices 32
150	GCA_002338245.1	ASM233824v1	Stenotrophomonas maltophilia	Complex 23	ANI speices 33
151	GCA_003484865.1	ASM348486v1	Stenotrophomonas sp.	Complex 23	ANI speices 33
152	GCA_032074565.1	ASM3207456v1	Stenotrophomonas sp.	Complex 23	ANI speices 33
153	GCA_032074605.1	ASM3207460v1	Stenotrophomonas sp.	Complex 23	ANI speices 33
154	GCA_963522915.1	ERR9968768_bin.33_MetaWRAP_v1.3_MAG	Stenotrophomonas maltophilia	Complex 23	ANI speices 33
155	GCA_002380055.1	ASM238005v1	Stenotrophomonas maltophilia	Complex 23	ANI speices 34
156	GCA_002469625.1	ASM246962v1	Stenotrophomonas maltophilia	Complex 23	ANI speices 34
157	GCA_003651185.1	ASM365118v1	Stenotrophomonas rhizophila	Complex 23	ANI speices 34
158	GCA_009184355.1	ASM918435v1	Stenotrophomonas rhizophila	Complex 23	ANI speices 34
159	GCA_029959485.1	ASM2995948v1	Stenotrophomonas sp. PS02301	Complex 23	ANI speices 34
160	GCA_031975115.1	ASM3197511v1	Stenotrophomonas maltophilia	Complex 23	ANI speices 34
161	GCA_032007525.1	ASM3200752v1	Stenotrophomonas maltophilia	Complex 23	ANI speices 34
162	GCA_032065325.1	ASM3206532v1	Stenotrophomonas maltophilia	Complex 23	ANI speices 34
163	GCA_003751305.1	ASM375130v1	Stenotrophomonas rhizophila	Complex 23	ANI speices 35
164	GCA_024809775.1	ASM2480977v1	Stenotrophomonas rhizophila	Complex 23	ANI speices 35
165	GCA_026130205.1	ASM2613020v1	Stenotrophomonas sp. SRS1	Complex 23	ANI speices 35
166	GCA_002333345.1	ASM233334v1	Stenotrophomonas maltophilia	Complex 23	ANI speices 36
167	GCA_002363385.1	ASM236338v1	Stenotrophomonas maltophilia	Complex 23	ANI speices 36
168	GCA_031978045.1	ASM3197804v1	Stenotrophomonas maltophilia	Complex 23	ANI speices 36
169	GCA_031982145.1	ASM3198214v1	Stenotrophomonas maltophilia	Complex 23	ANI speices 36
170	GCA_032087235.1	ASM3208723v1	Stenotrophomonas sp.	Complex 23	ANI speices 36
171	GCA_002205165.1	ASM220516v1	Stenotrophomonas maltophilia	Complex 23	ANI speices 37
172	GCA_002434465.1	ASM243446v1	Stenotrophomonas maltophilia	Complex 23	ANI speices 37
173	GCA_002438265.1	ASM243826v1	Stenotrophomonas maltophilia	Complex 23	ANI speices 37
174	GCA_003484225.1	ASM348422v1	Stenotrophomonas sp.	Complex 23	ANI speices 37
175	GCA_019459445.1	ASM1945944v1	Stenotrophomonas sp.	Complex 23	ANI speices 37
176	GCA_031987305.1	ASM3198730v1	Stenotrophomonas maltophilia	Complex 23	ANI speices 37
177	GCA_032056485.1	ASM3205648v1	Stenotrophomonas maltophilia	Complex 23	ANI speices 37
178	GCA_032083085.1	ASM3208308v1	Stenotrophomonas maltophilia	Complex 23	ANI speices 37
179	GCA_032083865.1	ASM3208386v1	Stenotrophomonas maltophilia	Complex 23	ANI speices 37
180	GCA_032090935.1	ASM3209093v1	Stenotrophomonas maltophilia	Complex 23	ANI speices 37
181	GCA_032105385.1	ASM3210538v1	Stenotrophomonas maltophilia	Complex 23	ANI speices 37
182	GCA_032115135.1	ASM3211513v1	Stenotrophomonas maltophilia	Complex 23	ANI speices 37
183	GCA_902157135.2	A1_175694_somme_V2	Stenotrophomonas maltophilia	Complex 23	ANI speices 37
184	GCA_943914225.1	lsLI7nGr8L_bin.18.MAG	Stenotrophomonas maltophilia	Complex 23	ANI speices 37
185	GCA_000308335.1	ASM30833v1	Stenotrophomonas maltophilia PML168	Complex 23	ANI speices 38
186	GCA_000972335.1	ASM97233v1	Stenotrophomonas maltophilia	Complex 23	ANI speices 38
187	GCA_001806305.1	ASM180630v1	Stenotrophomonas sp.	Complex 23	ANI speices 38
188	GCA_001807865.1	ASM180786v1	Stenotrophomonas sp. HMSC10F06	Complex 23	ANI speices 38
189	GCA_002365065.1	ASM236506v1	Stenotrophomonas maltophilia	Complex 23	ANI speices 38
190	GCA_002887735.1	ASM288773v1	Stenotrophomonas bentonitica	Complex 23	ANI speices 38
191	GCA_024519495.1	ASM2451949v1	Stenotrophomonas sp. Ste96	Complex 23	ANI speices 38
192	GCA_026241915.1	ASM2624191v1	Stenotrophomonas rhizophila	Complex 23	ANI speices 38
193	GCA_030128875.1	ASM3012887v1	Stenotrophomonas sp. BIO128-Bstrain	Complex 23	ANI speices 38
194	GCA_031974795.1	ASM3197479v1	Stenotrophomonas bentonitica	Complex 23	ANI speices 38
195	GCA_031977685.1	ASM3197768v1	Stenotrophomonas bentonitica	Complex 23	ANI speices 38
196	GCA_032054265.1	ASM3205426v1	Stenotrophomonas bentonitica	Complex 23	ANI speices 38
197	GCA_032065575.1	ASM3206557v1	Stenotrophomonas bentonitica	Complex 23	ANI speices 38
198	GCA_032079575.1	ASM3207957v1	Stenotrophomonas bentonitica	Complex 23	ANI speices 38
199	GCA_032083545.1	ASM3208354v1	Stenotrophomonas bentonitica	Complex 23	ANI speices 38
200	GCA_032086295.1	ASM3208629v1	Stenotrophomonas bentonitica	Complex 23	ANI speices 38
201	GCA_032100625.1	ASM3210062v1	Stenotrophomonas bentonitica	Complex 23	ANI speices 38
202	GCA_032115195.1	ASM3211519v1	Stenotrophomonas bentonitica	Complex 23	ANI speices 38
203	GCA_033843685.1	ASM3384368v1	Stenotrophomonas sp. RG-453	Complex 23	ANI speices 38
204	GCA_902156485.2	A1_129041_seineetmarne_V2	Stenotrophomonas maltophilia	Complex 23	ANI speices 38
205	GCA_902386495.1	UHGG_MGYG-HGUT-02381	Stenotrophomonas maltophilia	Complex 23	ANI speices 38
206	GCA_963519365.1	ERR9968702_bin.1_MetaWRAP_v1.3_MAG	Stenotrophomonas maltophilia	Complex 23	ANI speices 38
207	GCA_020857975.1	ASM2085797v1	Stenotrophomonas rhizophila	Complex 24	ANI speices 39
208	GCA_020858015.1	ASM2085801v1	Stenotrophomonas rhizophila	Complex 24	ANI speices 39
209	GCA_000661955.1	ASM66195v1	Stenotrophomonas rhizophila	Complex 25	ANI speices 40	Stenotrophomonas rhizophila
210	GCA_005233605.1	ASM523360v1	Stenotrophomonas rhizophila	Complex 25	ANI speices 40	Stenotrophomonas rhizophila
211	GCA_006505885.1	ASM650588v1	Stenotrophomonas rhizophila	Complex 25	ANI speices 40	Stenotrophomonas rhizophila
212	GCA_032085955.1	ASM3208595v1	Stenotrophomonas rhizophila	Complex 25	ANI speices 40	Stenotrophomonas rhizophila
213	GCA_032097725.1	ASM3209772v1	Stenotrophomonas rhizophila	Complex 25	ANI speices 40	Stenotrophomonas rhizophila
214	GCA_034045015.1	ASM3404501v1	Stenotrophomonas rhizophila	Complex 25	ANI speices 40	Stenotrophomonas rhizophila
215	GCA_036636535.1	ASM3663653v1	Stenotrophomonas sp.	Complex 25	ANI speices 40	Stenotrophomonas rhizophila
216	GCA_037081865.1	S_R_THA_2.2	Stenotrophomonas rhizophila	Complex 25	ANI speices 40	Stenotrophomonas rhizophila
217	GCA_963526125.1	ERR9968710_bin.12_MetaWRAP_v1.3_MAG	Stenotrophomonas rhizophila	Complex 25	ANI speices 40	Stenotrophomonas rhizophila
218	GCA_002307845.1	ASM230784v1	Stenotrophomonas maltophilia	Complex 25	ANI speices 41
219	GCA_003061285.1	ASM306128v1	Stenotrophomonas sp. HMWF003	Complex 25	ANI speices 41
220	GCA_009832905.1	ASM983290v1	Stenotrophomonas sp. 364	Complex 25	ANI speices 41
221	GCA_031974315.1	ASM3197431v1	Stenotrophomonas maltophilia	Complex 25	ANI speices 41
222	GCA_031995885.1	ASM3199588v1	Stenotrophomonas sp.	Complex 25	ANI speices 41
223	GCA_032007765.1	ASM3200776v1	Stenotrophomonas maltophilia	Complex 25	ANI speices 41
224	GCA_032008265.1	ASM3200826v1	Stenotrophomonas maltophilia	Complex 25	ANI speices 41
225	GCA_032056065.1	ASM3205606v1	Stenotrophomonas maltophilia	Complex 25	ANI speices 41
226	GCA_032076685.1	ASM3207668v1	Stenotrophomonas maltophilia	Complex 25	ANI speices 41
227	GCA_032102625.1	ASM3210262v1	Stenotrophomonas maltophilia	Complex 25	ANI speices 41
228	GCA_032114935.1	ASM3211493v1	Stenotrophomonas maltophilia	Complex 25	ANI speices 41
229	GCA_032115455.1	ASM3211545v1	Stenotrophomonas maltophilia	Complex 25	ANI speices 41
230	GCA_963517345.1	ERR9968920_bin.9_MetaWRAP_v1.3_MAG	Stenotrophomonas maltophilia	Complex 25	ANI speices 41
231	GCA_019279125.1	ASM1927912v1	Stenotrophomonas sp. BF1	Complex 26	ANI speices 42
232	GCA_024519465.1	ASM2451946v1	Stenotrophomonas sp. Ste86	Complex 26	ANI speices 42
233	GCA_024519515.1	ASM2451951v1	Stenotrophomonas sp. Ste71	Complex 26	ANI speices 42
234	GCA_024519535.1	ASM2451953v1	Stenotrophomonas sp. Ste60	Complex 26	ANI speices 42
235	GCA_902156635.2	A1_134107_oise_V2	Stenotrophomonas maltophilia	Complex 26	ANI speices 42
236	GCA_031995405.1	ASM3199540v1	Stenotrophomonas sp.	Complex 26	ANI speices 43
237	GCA_002435595.1	ASM243559v1	Stenotrophomonas maltophilia	Complex 26	ANI speices 44
238	GCA_003449435.1	ASM344943v1	Stenotrophomonas sp.	Complex 26	ANI speices 44
239	GCA_003541655.1	ASM354165v1	Stenotrophomonas sp.	Complex 26	ANI speices 44
240	GCA_031979145.1	ASM3197914v1	Stenotrophomonas maltophilia	Complex 26	ANI speices 44
241	GCA_902156605.2	A1_134086_basrhin_V2	Stenotrophomonas maltophilia	Complex 26	ANI speices 44
242	GCA_002365915.1	ASM236591v1	Stenotrophomonas maltophilia	Complex 26	ANI speices 45
243	GCA_024810105.1	ASM2481010v1	Stenotrophomonas sp. BIGb0135	Complex 26	ANI speices 45
244	GCA_032055425.1	ASM3205542v1	Stenotrophomonas maltophilia	Complex 26	ANI speices 45
245	GCA_032098725.1	ASM3209872v1	Stenotrophomonas maltophilia	Complex 26	ANI speices 45
246	GCA_036662295.1	ASM3666229v1	Stenotrophomonas sp.	Complex 27	ANI speices 46
247	GCA_002387845.1	ASM238784v1	Stenotrophomonas maltophilia	Complex 28	ANI speices 47
248	GCA_031996005.1	ASM3199600v1	Stenotrophomonas maltophilia	Complex 28	ANI speices 47
249	GCA_031834595.1	ASM3183459v1	Stenotrophomonas oahuensis	Complex 28	ANI speices 48	Stenotrophomonas oahuensis
250	GCA_032103445.1	ASM3210344v1	Stenotrophomonas sp.	Complex 28	ANI speices 49
251	GCA_002420685.1	ASM242068v1	Stenotrophomonas maltophilia	Complex 28	ANI speices 50
252	GCA_003935715.1	ASM393571v1	Stenotrophomonas sp. 278	Complex 28	ANI speices 50
253	GCA_032010385.1	ASM3201038v1	Stenotrophomonas maltophilia	Complex 28	ANI speices 50
254	GCA_032085235.1	ASM3208523v1	Stenotrophomonas maltophilia	Complex 28	ANI speices 50
255	GCA_029960115.1	ASM2996011v1	Stenotrophomonas sp. PS02289	Complex 28	ANI speices 51
256	GCA_031995515.1	ASM3199551v1	Stenotrophomonas sp.	Complex 28	ANI speices 51
257	GCA_001753645.1	ASM175364v1	Stenotrophomonas sp. BIIR7	Complex 29	ANI speices 52	Stenotrophomonas bentonitica
258	GCA_013185915.1	ASM1318591v1	Stenotrophomonas bentonitica	Complex 29	ANI speices 52	Stenotrophomonas bentonitica
259	GCA_963527415.1	ERR9969125_bin.29_MetaWRAP_v1.3_MAG	Stenotrophomonas bentonitica	Complex 29	ANI speices 52	Stenotrophomonas bentonitica
260	GCA_002387865.1	ASM238786v1	Stenotrophomonas maltophilia	Complex 29	ANI speices 53	Stenotrophomonas aracearum
261	GCA_002893095.1	ASM289309v1	Stenotrophomonas sp. VV52	Complex 29	ANI speices 53	Stenotrophomonas aracearum
262	GCA_031834615.1	ASM3183461v1	Stenotrophomonas aracearum	Complex 29	ANI speices 53	Stenotrophomonas aracearum
263	GCA_031996485.1	ASM3199648v1	Stenotrophomonas sp.	Complex 29	ANI speices 53	Stenotrophomonas aracearum
264	GCA_032010145.1	ASM3201014v1	Stenotrophomonas sp.	Complex 29	ANI speices 53	Stenotrophomonas aracearum
265	GCA_032078445.1	ASM3207844v1	Stenotrophomonas sp.	Complex 29	ANI speices 53	Stenotrophomonas aracearum
266	GCA_963519125.1	ERR9969095_bin.6_MetaWRAP_v1.3_MAG	uncultured Stenotrophomonas sp.	Complex 29	ANI speices 54
267	GCA_007667275.1	ASM766727v1	Stenotrophomonas rhizophila	Complex 30	ANI speices 55
268	GCA_032057025.1	ASM3205702v1	Stenotrophomonas maltophilia	Complex 30	ANI speices 55
269	GCA_963519925.1	ERR9968737_bin.10_MetaWRAP_v1.3_MAG	uncultured Stenotrophomonas sp.	Complex 30	ANI speices 55
270	GCA_001704155.1	ASM170415v1	Stenotrophomonas rhizophila	Complex 30	ANI speices 56
271	GCA_002276905.1	ASM227690v1	Stenotrophomonas rhizophila	Complex 30	ANI speices 56
272	GCA_002340145.1	ASM234014v1	Stenotrophomonas maltophilia	Complex 30	ANI speices 56
273	GCA_002436215.1	ASM243621v1	Stenotrophomonas maltophilia	Complex 30	ANI speices 56
274	GCA_003520395.1	ASM352039v1	Stenotrophomonas sp.	Complex 30	ANI speices 56
275	GCA_017893555.1	ASM1789355v1	Stenotrophomonas rhizophila	Complex 30	ANI speices 56
276	GCA_019091045.1	ASM1909104v1	Stenotrophomonas sp. GbtcB23	Complex 30	ANI speices 56
277	GCA_023518215.1	ASM2351821v1	Stenotrophomonas rhizophila	Complex 30	ANI speices 56
278	GCA_029256545.1	ASM2925654v1	Stenotrophomonas rhizophila	Complex 30	ANI speices 56
279	GCA_030818125.1	ASM3081812v1	Stenotrophomonas sp. SORGH_AS_0282	Complex 30	ANI speices 56
280	GCA_030818725.1	ASM3081872v1	Stenotrophomonas rhizophila	Complex 30	ANI speices 56
281	GCA_030819285.1	ASM3081928v1	Stenotrophomonas sp. SORGH_AS_0282	Complex 30	ANI speices 56
282	GCA_031978305.1	ASM3197830v1	Stenotrophomonas rhizophila	Complex 30	ANI speices 56
283	GCA_031990285.1	ASM3199028v1	Stenotrophomonas rhizophila	Complex 30	ANI speices 56
284	GCA_031992575.1	ASM3199257v1	Stenotrophomonas rhizophila	Complex 30	ANI speices 56
285	GCA_032016985.1	ASM3201698v1	Stenotrophomonas rhizophila	Complex 30	ANI speices 56
286	GCA_032065185.1	ASM3206518v1	Stenotrophomonas rhizophila	Complex 30	ANI speices 56
287	GCA_032087465.1	ASM3208746v1	Stenotrophomonas rhizophila	Complex 30	ANI speices 56
288	GCA_032093935.1	ASM3209393v1	Stenotrophomonas rhizophila	Complex 30	ANI speices 56
289	GCA_032103385.1	ASM3210338v1	Stenotrophomonas rhizophila	Complex 30	ANI speices 56
290	GCA_034044835.1	ASM3404483v1	Stenotrophomonas sp. CFBP8994	Complex 30	ANI speices 56
291	GCA_037095715.1	ASM3709571v1	Stenotrophomonas sp. CCNWLW4	Complex 30	ANI speices 56
292	GCA_037203925.1	ASM3720392v1	Stenotrophomonas sp. CCNWLW57	Complex 30	ANI speices 56
293	GCA_900095765.1	ASM90009576v1	Stenotrophomonas rhizophila	Complex 30	ANI speices 56
294	GCA_963519975.1	ERR9968752_bin.5_MetaWRAP_v1.3_MAG	Stenotrophomonas rhizophila	Complex 30	ANI speices 56
295	GCA_029748685.1	PDT001589537.1	Stenotrophomonas maltophilia	Complex 30	ANI speices 57
296	GCA_029959395.1	ASM2995939v1	Stenotrophomonas sp. PS02300	Complex 30	ANI speices 57
297	GCA_018612915.1	ASM1861291v1	Stenotrophomonas sp. ISL-67	Complex 30	ANI speices 58
298	GCA_032099025.1	ASM3209902v1	Stenotrophomonas sp.	Complex 31	ANI speices 59
299	GCA_009912235.1	ASM991223v1	Stenotrophomonas maltophilia	Complex 32	ANI speices 60
300	GCA_030913365.1	ASM3091336v1	Stenotrophomonas sp. 24(2023)	Complex 33	ANI speices 61
301	GCA_001276355.1	ASM127635v1	Stenotrophomonas maltophilia	Complex 34	ANI speices 62	Sgn4
302	GCA_001676315.1	ASM167631v1	Stenotrophomonas maltophilia	Complex 34	ANI speices 62	Sgn4
303	GCA_001676435.1	ASM167643v1	Stenotrophomonas maltophilia	Complex 34	ANI speices 62	Sgn4
304	GCA_002440715.1	ASM244071v1	Stenotrophomonas maltophilia	Complex 34	ANI speices 62	Sgn4
305	GCA_003244615.1	ASM324461v1	Stenotrophomonas maltophilia	Complex 34	ANI speices 62	Sgn4
306	GCA_004118345.1	ASM411834v1	Stenotrophomonas sp. MA5	Complex 34	ANI speices 62	Sgn4
307	GCA_010609345.1	ASM1060934v1	Stenotrophomonas maltophilia	Complex 34	ANI speices 62	Sgn4
308	GCA_013463485.1	ASM1346348v1	Stenotrophomonas maltophilia	Complex 34	ANI speices 62	Sgn4
309	GCA_014947095.1	ASM1494709v1	Stenotrophomonas sp. B2	Complex 34	ANI speices 62	Sgn4
310	GCA_015997955.1	ASM1599795v1	Stenotrophomonas maltophilia	Complex 34	ANI speices 62	Sgn4
311	GCA_015998015.1	ASM1599801v1	Stenotrophomonas maltophilia	Complex 34	ANI speices 62	Sgn4
312	GCA_015998775.1	ASM1599877v1	Stenotrophomonas maltophilia	Complex 34	ANI speices 62	Sgn4
313	GCA_017149635.1	ASM1714963v1	Stenotrophomonas maltophilia	Complex 34	ANI speices 62	Sgn4
314	GCA_024126675.1	ASM2412667v1	Stenotrophomonas maltophilia	Complex 34	ANI speices 62	Sgn4
315	GCA_024128375.1	ASM2412837v1	Stenotrophomonas maltophilia	Complex 34	ANI speices 62	Sgn4
316	GCA_025461695.1	ASM2546169v1	Stenotrophomonas maltophilia	Complex 34	ANI speices 62	Sgn4
317	GCA_025461815.1	ASM2546181v1	Stenotrophomonas maltophilia	Complex 34	ANI speices 62	Sgn4
318	GCA_025642255.1	ASM2564225v1	Stenotrophomonas maltophilia	Complex 34	ANI speices 62	Sgn4
319	GCA_029457435.1	ASM2945743v1	Stenotrophomonas maltophilia	Complex 34	ANI speices 62	Sgn4
320	GCA_029768105.1	PDT001404637.1	Stenotrophomonas maltophilia	Complex 34	ANI speices 62	Sgn4
321	GCA_029768205.1	PDT001404636.1	Stenotrophomonas maltophilia	Complex 34	ANI speices 62	Sgn4
322	GCA_029771345.1	PDT001354539.1	Stenotrophomonas maltophilia	Complex 34	ANI speices 62	Sgn4
323	GCA_029771805.1	PDT001354496.1	Stenotrophomonas maltophilia	Complex 34	ANI speices 62	Sgn4
324	GCA_029835135.1	ASM2983513v1	Stenotrophomonas sp. GD04145	Complex 34	ANI speices 62	Sgn4
325	GCA_029844625.1	ASM2984462v1	Stenotrophomonas sp. GD03680	Complex 34	ANI speices 62	Sgn4
326	GCA_030053245.1	ASM3005324v1	Stenotrophomonas sp. RS-48	Complex 34	ANI speices 62	Sgn4
327	GCA_032025465.1	ASM3202546v1	Stenotrophomonas maltophilia	Complex 34	ANI speices 62	Sgn4
328	GCA_032062465.1	ASM3206246v1	Stenotrophomonas maltophilia	Complex 34	ANI speices 62	Sgn4
329	GCA_032086175.1	ASM3208617v1	Stenotrophomonas maltophilia	Complex 34	ANI speices 62	Sgn4
330	GCA_032102505.1	ASM3210250v1	Stenotrophomonas maltophilia	Complex 34	ANI speices 62	Sgn4
331	GCA_034148175.1	PDT002016672.1	Stenotrophomonas maltophilia	Complex 34	ANI speices 62	Sgn4
332	GCA_034149185.1	PDT002016622.1	Stenotrophomonas maltophilia	Complex 34	ANI speices 62	Sgn4
333	GCA_034154085.1	PDT002016497.1	Stenotrophomonas maltophilia	Complex 34	ANI speices 62	Sgn4
334	GCA_034154345.1	PDT002016480.1	Stenotrophomonas maltophilia	Complex 34	ANI speices 62	Sgn4
335	GCA_034158025.1	PDT002016857.1	Stenotrophomonas maltophilia	Complex 34	ANI speices 62	Sgn4
336	GCA_034193785.1	PDT002017008.1	Stenotrophomonas maltophilia	Complex 34	ANI speices 62	Sgn4
337	GCA_034195895.1	PDT002017012.1	Stenotrophomonas maltophilia	Complex 34	ANI speices 62	Sgn4
338	GCA_034491205.1	ASM3449120v1	Stenotrophomonas maltophilia	Complex 34	ANI speices 62	Sgn4
339	GCA_037546265.1	ASM3754626v1	Stenotrophomonas maltophilia	Complex 34	ANI speices 62	Sgn4
340	GCA_902157345.2	A1_184935_orne_V2	Stenotrophomonas maltophilia	Complex 34	ANI speices 62	Sgn4
341	GCA_902157995.2	H_146_roubaix_V2	Stenotrophomonas maltophilia	Complex 34	ANI speices 62	Sgn4
342	GCA_902158025.2	H_152_versailles_V2	Stenotrophomonas maltophilia	Complex 34	ANI speices 62	Sgn4
343	GCA_013364355.1	ASM1336435v1	Stenotrophomonas sp. NA06056	Complex 35	ANI speices 63
344	GCA_036636575.1	ASM3663657v1	Stenotrophomonas sp.	Complex 35	ANI speices 63
345	GCA_036667415.1	ASM3666741v1	Stenotrophomonas sp.	Complex 35	ANI speices 63
346	GCA_000613205.1	Stenotrophomonas_maltophilia_SeITE02	Stenotrophomonas indicatrix	Complex 35	ANI speices 64	Stenotrophomonas indicatrix
347	GCA_000632045.1	Willow_Endophyte_RIT309	Stenotrophomonas sp. RIT309	Complex 35	ANI speices 64	Stenotrophomonas indicatrix
348	GCA_001499755.1	PierC1	Stenotrophomonas indicatrix	Complex 35	ANI speices 64	Stenotrophomonas indicatrix
349	GCA_002750975.1	ASM275097v1	Stenotrophomonas indicatrix	Complex 35	ANI speices 64	Stenotrophomonas indicatrix
350	GCA_002750995.1	ASM275099v1	Stenotrophomonas indicatrix	Complex 35	ANI speices 64	Stenotrophomonas indicatrix
351	GCA_002966815.1	ASM296681v1	Stenotrophomonas sp. MYb57	Complex 35	ANI speices 64	Stenotrophomonas indicatrix
352	GCA_003428825.1	ASM342882v1	Stenotrophomonas sp. G4	Complex 35	ANI speices 64	Stenotrophomonas indicatrix
353	GCA_003999895.1	ASM399989v1	Stenotrophomonas indicatrix	Complex 35	ANI speices 64	Stenotrophomonas indicatrix
354	GCA_003999905.1	ASM399990v1	Stenotrophomonas indicatrix	Complex 35	ANI speices 64	Stenotrophomonas indicatrix
355	GCA_004348785.1	ASM434878v1	Stenotrophomonas sp. TEPEL	Complex 35	ANI speices 64	Stenotrophomonas indicatrix
356	GCA_004551575.1	ASM455157v1	Stenotrophomonas indicatrix	Complex 35	ANI speices 64	Stenotrophomonas indicatrix
357	GCA_010882085.1	ASM1088208v1	Stenotrophomonas indicatrix	Complex 35	ANI speices 64	Stenotrophomonas indicatrix
358	GCA_013450245.1	ASM1345024v1	Stenotrophomonas indicatrix	Complex 35	ANI speices 64	Stenotrophomonas indicatrix
359	GCA_017565455.1	ASM1756545v1	Stenotrophomonas indicatrix	Complex 35	ANI speices 64	Stenotrophomonas indicatrix
360	GCA_019285675.1	ASM1928567v1	Stenotrophomonas indicatrix	Complex 35	ANI speices 64	Stenotrophomonas indicatrix
361	GCA_019793815.1	ASM1979381v1	Stenotrophomonas sp. DR822	Complex 35	ANI speices 64	Stenotrophomonas indicatrix
362	GCA_019969765.1	ASM1996976v1	Stenotrophomonas indicatrix	Complex 35	ANI speices 64	Stenotrophomonas indicatrix
363	GCA_019969775.1	ASM1996977v1	Stenotrophomonas sp. OVS01A	Complex 35	ANI speices 64	Stenotrophomonas indicatrix
364	GCA_019969795.1	ASM1996979v1	Stenotrophomonas indicatrix	Complex 35	ANI speices 64	Stenotrophomonas indicatrix
365	GCA_020883215.1	ASM2088321v1	Stenotrophomonas sp. SI-NJAU-1	Complex 35	ANI speices 64	Stenotrophomonas indicatrix
366	GCA_023148795.1	ASM2314879v1	Stenotrophomonas indicatrix	Complex 35	ANI speices 64	Stenotrophomonas indicatrix
367	GCA_024723755.1	ASM2472375v1	Stenotrophomonas indicatrix	Complex 35	ANI speices 64	Stenotrophomonas indicatrix
368	GCA_029239475.1	ASM2923947v1	Stenotrophomonas indicatrix	Complex 35	ANI speices 64	Stenotrophomonas indicatrix
369	GCA_029892765.1	ASM2989276v1	Stenotrophomonas sp. 1278	Complex 35	ANI speices 64	Stenotrophomonas indicatrix
370	GCA_029958345.1	ASM2995834v1	Stenotrophomonas indicatrix	Complex 35	ANI speices 64	Stenotrophomonas indicatrix
371	GCA_030486715.1	ASM3048671v1	Stenotrophomonas indicatrix	Complex 35	ANI speices 64	Stenotrophomonas indicatrix
372	GCA_030486765.1	ASM3048676v1	Stenotrophomonas indicatrix	Complex 35	ANI speices 64	Stenotrophomonas indicatrix
373	GCA_030486915.1	ASM3048691v1	Stenotrophomonas indicatrix	Complex 35	ANI speices 64	Stenotrophomonas indicatrix
374	GCA_030486925.1	ASM3048692v1	Stenotrophomonas indicatrix	Complex 35	ANI speices 64	Stenotrophomonas indicatrix
375	GCA_030486945.1	ASM3048694v1	Stenotrophomonas indicatrix	Complex 35	ANI speices 64	Stenotrophomonas indicatrix
376	GCA_031455455.1	ASM3145545v1	Stenotrophomonas sp. 1337	Complex 35	ANI speices 64	Stenotrophomonas indicatrix
377	GCA_031977375.1	ASM3197737v1	Stenotrophomonas indicatrix	Complex 35	ANI speices 64	Stenotrophomonas indicatrix
378	GCA_031989565.1	ASM3198956v1	Stenotrophomonas indicatrix	Complex 35	ANI speices 64	Stenotrophomonas indicatrix
379	GCA_031997125.1	ASM3199712v1	Stenotrophomonas indicatrix	Complex 35	ANI speices 64	Stenotrophomonas indicatrix
380	GCA_032012285.1	ASM3201228v1	Stenotrophomonas indicatrix	Complex 35	ANI speices 64	Stenotrophomonas indicatrix
381	GCA_032015025.1	ASM3201502v1	Stenotrophomonas indicatrix	Complex 35	ANI speices 64	Stenotrophomonas indicatrix
382	GCA_032055925.1	ASM3205592v1	Stenotrophomonas indicatrix	Complex 35	ANI speices 64	Stenotrophomonas indicatrix
383	GCA_032058185.1	ASM3205818v1	Stenotrophomonas indicatrix	Complex 35	ANI speices 64	Stenotrophomonas indicatrix
384	GCA_032063695.1	ASM3206369v1	Stenotrophomonas indicatrix	Complex 35	ANI speices 64	Stenotrophomonas indicatrix
385	GCA_032069945.1	ASM3206994v1	Stenotrophomonas indicatrix	Complex 35	ANI speices 64	Stenotrophomonas indicatrix
386	GCA_032078985.1	ASM3207898v1	Stenotrophomonas indicatrix	Complex 35	ANI speices 64	Stenotrophomonas indicatrix
387	GCA_032086115.1	ASM3208611v1	Stenotrophomonas indicatrix	Complex 35	ANI speices 64	Stenotrophomonas indicatrix
388	GCA_032089535.1	ASM3208953v1	Stenotrophomonas indicatrix	Complex 35	ANI speices 64	Stenotrophomonas indicatrix
389	GCA_032093565.1	ASM3209356v1	Stenotrophomonas indicatrix	Complex 35	ANI speices 64	Stenotrophomonas indicatrix
390	GCA_032102485.1	ASM3210248v1	Stenotrophomonas indicatrix	Complex 35	ANI speices 64	Stenotrophomonas indicatrix
391	GCA_032107185.1	ASM3210718v1	Stenotrophomonas indicatrix	Complex 35	ANI speices 64	Stenotrophomonas indicatrix
392	GCA_032378615.1	ASM3237861v1	Stenotrophomonas indicatrix	Complex 35	ANI speices 64	Stenotrophomonas indicatrix
393	GCA_032911565.1	ASM3291156v1	Stenotrophomonas sp. C1657	Complex 35	ANI speices 64	Stenotrophomonas indicatrix
394	GCA_036727295.1	ASM3672729v1	Stenotrophomonas indicatrix	Complex 35	ANI speices 64	Stenotrophomonas indicatrix
395	GCA_036805705.1	ASM3680570v1	Stenotrophomonas indicatrix	Complex 35	ANI speices 64	Stenotrophomonas indicatrix
396	GCA_037026645.1	ASM3702664v1	Stenotrophomonas indicatrix	Complex 35	ANI speices 64	Stenotrophomonas indicatrix
397	GCA_037479415.1	ASM3747941v1	Stenotrophomonas indicatrix	Complex 35	ANI speices 64	Stenotrophomonas indicatrix
398	GCA_900111475.1	IMG-taxon_2651870305_annotated_assembly	Stenotrophomonas indicatrix	Complex 35	ANI speices 64	Stenotrophomonas indicatrix
399	GCA_900116025.1	IMG-taxon_2639762581_annotated_assembly	Stenotrophomonas indicatrix	Complex 35	ANI speices 64	Stenotrophomonas indicatrix
400	GCA_002750935.1	ASM275093v1	Stenotrophomonas sp. LMG 10879	Complex 35	ANI speices 65	Stenotrophomonas lactitubi
401	GCA_002803515.1	ASM280351v1	Stenotrophomonas lactitubi	Complex 35	ANI speices 65	Stenotrophomonas lactitubi
402	GCA_003060985.1	ASM306098v1	Stenotrophomonas sp. HMWF023	Complex 35	ANI speices 65	Stenotrophomonas lactitubi
403	GCA_013416715.1	ASM1341671v1	Stenotrophomonas sp. SbOxS2	Complex 35	ANI speices 65	Stenotrophomonas lactitubi
404	GCA_014763005.1	ASM1476300v1	Stenotrophomonas sp. Br8	Complex 35	ANI speices 65	Stenotrophomonas lactitubi
405	GCA_016921095.1	ASM1692109v1	Stenotrophomonas lactitubi	Complex 35	ANI speices 65	Stenotrophomonas lactitubi
406	GCA_016921145.1	ASM1692114v1	Stenotrophomonas lactitubi	Complex 35	ANI speices 65	Stenotrophomonas lactitubi
407	GCA_016921175.1	ASM1692117v1	Stenotrophomonas lactitubi	Complex 35	ANI speices 65	Stenotrophomonas lactitubi
408	GCA_021605635.1	ASM2160563v1	Stenotrophomonas sp. PA-6-5C	Complex 35	ANI speices 65	Stenotrophomonas lactitubi
409	GCA_023709165.1	ASM2370916v1	Stenotrophomonas lactitubi	Complex 35	ANI speices 65	Stenotrophomonas lactitubi
410	GCA_026242005.1	ASM2624200v1	Stenotrophomonas lactitubi	Complex 35	ANI speices 65	Stenotrophomonas lactitubi
411	GCA_030291015.1	ASM3029101v1	Stenotrophomonas sp. As-7	Complex 35	ANI speices 65	Stenotrophomonas lactitubi
412	GCA_030291035.1	ASM3029103v1	Stenotrophomonas sp. As-14	Complex 35	ANI speices 65	Stenotrophomonas lactitubi
413	GCA_030291055.1	ASM3029105v1	Stenotrophomonas sp. As-6	Complex 35	ANI speices 65	Stenotrophomonas lactitubi
414	GCA_030291115.1	ASM3029111v1	Stenotrophomonas sp. As-5	Complex 35	ANI speices 65	Stenotrophomonas lactitubi
415	GCA_031998545.1	ASM3199854v1	Stenotrophomonas lactitubi	Complex 35	ANI speices 65	Stenotrophomonas lactitubi
416	GCA_032054225.1	ASM3205422v1	Stenotrophomonas lactitubi	Complex 35	ANI speices 65	Stenotrophomonas lactitubi
417	GCA_900184195.1	IMG-taxon_2617270730_annotated_assembly	Stenotrophomonas sp. yr243	Complex 35	ANI speices 65	Stenotrophomonas lactitubi
418	GCA_900188015.1	IMG-taxon_2693429819_annotated_assembly	Stenotrophomonas lactitubi	Complex 35	ANI speices 65	Stenotrophomonas lactitubi
419	GCA_918697875.1	SRABI122	Stenotrophomonas lactitubi	Complex 35	ANI speices 65	Stenotrophomonas lactitubi
420	GCA_918697905.1	SRABI102	Stenotrophomonas lactitubi	Complex 35	ANI speices 65	Stenotrophomonas lactitubi
421	GCA_918697975.1	SRABI66	Stenotrophomonas lactitubi	Complex 35	ANI speices 65	Stenotrophomonas lactitubi
422	GCA_918698055.1	SRABI81	Stenotrophomonas lactitubi	Complex 35	ANI speices 65	Stenotrophomonas lactitubi
423	GCA_918698175.1	SRABI35	Stenotrophomonas lactitubi	Complex 35	ANI speices 65	Stenotrophomonas lactitubi
424	GCA_030549525.1	ASM3054952v1	Stenotrophomonas sp. 704A1	Complex 36	ANI speices 66	Stenotrophomonas tuberculopleuritidis (704A1)
425	GCA_002377295.1	ASM237729v1	Stenotrophomonas maltophilia	Complex 37	ANI speices 67	Sgn2
426	GCA_003086675.1	ASM308667v1	Stenotrophomonas sp. ZAC14D2_NAIMI4_7	Complex 37	ANI speices 67	Sgn2
427	GCA_003086695.1	ASM308669v1	Stenotrophomonas sp. SAU14A_NAIMI4_8	Complex 37	ANI speices 67	Sgn2
428	GCA_003086815.1	ASM308681v1	Stenotrophomonas sp. YAU14D1_LEIMI4_1	Complex 37	ANI speices 67	Sgn2
429	GCA_003086855.1	ASM308685v1	Stenotrophomonas sp. YAU14A_MKIMI4_1	Complex 37	ANI speices 67	Sgn2
430	GCA_003086875.1	ASM308687v1	Stenotrophomonas sp. ZAC14D2_NAIMI4_6	Complex 37	ANI speices 67	Sgn2
431	GCA_003453935.1	ASM345393v1	Stenotrophomonas sp.	Complex 37	ANI speices 67	Sgn2
432	GCA_010894375.1	ASM1089437v1	Stenotrophomonas sp. B1-1	Complex 37	ANI speices 67	Sgn2
433	GCA_016517605.1	S48	Stenotrophomonas sp. S48	Complex 37	ANI speices 67	Sgn2
434	GCA_016624905.1	S49	Stenotrophomonas sp. S49	Complex 37	ANI speices 67	Sgn2
435	GCA_031975355.1	ASM3197535v1	Stenotrophomonas sp.	Complex 37	ANI speices 67	Sgn2
436	GCA_032065045.1	ASM3206504v1	Stenotrophomonas sp.	Complex 37	ANI speices 67	Sgn2
437	GCA_032056425.1	ASM3205642v1	Stenotrophomonas sp.	Complex 37	ANI speices 68
438	GCA_029748765.1	PDT001586146.1	Stenotrophomonas maltophilia	Complex 37	ANI speices 69
439	GCA_029749675.1	PDT001586144.1	Stenotrophomonas maltophilia	Complex 37	ANI speices 69
440	GCA_029749695.1	PDT001586141.1	Stenotrophomonas maltophilia	Complex 37	ANI speices 69
441	GCA_029749715.1	PDT001586145.1	Stenotrophomonas maltophilia	Complex 37	ANI speices 69
442	GCA_029749735.1	PDT001586143.1	Stenotrophomonas maltophilia	Complex 37	ANI speices 69
443	GCA_029749755.1	PDT001586139.1	Stenotrophomonas maltophilia	Complex 37	ANI speices 69
444	GCA_032101765.1	ASM3210176v1	Stenotrophomonas sp.	Complex 37	ANI speices 69
445	GCA_002025605.1	ASM202560v1	Stenotrophomonas maltophilia	Complex 37	ANI speices 70	Sgn1
446	GCA_002316475.1	ASM231647v1	Stenotrophomonas maltophilia	Complex 37	ANI speices 70	Sgn1
447	GCA_002388155.1	ASM238815v1	Stenotrophomonas maltophilia	Complex 37	ANI speices 70	Sgn1
448	GCA_002425625.1	ASM242562v1	Stenotrophomonas maltophilia	Complex 37	ANI speices 70	Sgn1
449	GCA_003086775.1	ASM308677v1	Stenotrophomonas sp. ZAC14D1_NAIMI4_1	Complex 37	ANI speices 70	Sgn1
450	GCA_003086835.1	ASM308683v1	Stenotrophomonas sp. ZAC14D1_NAIMI4_6	Complex 37	ANI speices 70	Sgn1
451	GCA_003086915.1	ASM308691v1	Stenotrophomonas sp. ZAC14A_NAIMI4_1	Complex 37	ANI speices 70	Sgn1
452	GCA_016624665.1	S39	Stenotrophomonas sp. S39	Complex 37	ANI speices 70	Sgn1
453	GCA_030053215.1	ASM3005321v1	Stenotrophomonas sp. PFBMAA-4	Complex 37	ANI speices 70	Sgn1
454	GCA_031982625.1	ASM3198262v1	Stenotrophomonas sp.	Complex 37	ANI speices 70	Sgn1
455	GCA_032053425.1	ASM3205342v1	Stenotrophomonas sp.	Complex 37	ANI speices 70	Sgn1
456	GCA_032062125.1	ASM3206212v1	Stenotrophomonas sp.	Complex 37	ANI speices 70	Sgn1
457	GCA_032099565.1	ASM3209956v1	Stenotrophomonas sp.	Complex 37	ANI speices 70	Sgn1
458	GCA_032115105.1	ASM3211510v1	Stenotrophomonas sp.	Complex 37	ANI speices 70	Sgn1
459	GCA_913775515.1	SP285_1_metabat2_genome_mining.14	uncultured Stenotrophomonas sp.	Complex 37	ANI speices 70	Sgn1
460	GCA_002364755.1	ASM236475v1	Stenotrophomonas maltophilia	Complex 37	ANI speices 71	Stenotrophomonas cyclobalanopsidis
461	GCA_002413905.1	ASM241390v1	Stenotrophomonas maltophilia	Complex 37	ANI speices 71	Stenotrophomonas cyclobalanopsidis
462	GCA_002418505.1	ASM241850v1	Stenotrophomonas maltophilia	Complex 37	ANI speices 71	Stenotrophomonas cyclobalanopsidis
463	GCA_002428185.1	ASM242818v1	Stenotrophomonas maltophilia	Complex 37	ANI speices 71	Stenotrophomonas cyclobalanopsidis
464	GCA_002482325.1	ASM248232v1	Stenotrophomonas maltophilia	Complex 37	ANI speices 71	Stenotrophomonas cyclobalanopsidis
465	GCA_003086795.1	ASM308679v1	Stenotrophomonas sp. SAU14A_NAIMI4_5	Complex 37	ANI speices 71	Stenotrophomonas cyclobalanopsidis
466	GCA_003105135.1	ASM310513v1	Stenotrophomonas sp. SPM	Complex 37	ANI speices 71	Stenotrophomonas cyclobalanopsidis
467	GCA_003500325.1	ASM350032v1	Stenotrophomonas sp.	Complex 37	ANI speices 71	Stenotrophomonas cyclobalanopsidis
468	GCA_003510825.1	ASM351082v1	Stenotrophomonas sp.	Complex 37	ANI speices 71	Stenotrophomonas cyclobalanopsidis
469	GCA_003533585.1	ASM353358v1	Stenotrophomonas sp.	Complex 37	ANI speices 71	Stenotrophomonas cyclobalanopsidis
470	GCA_008710035.1	ASM871003v1	Stenotrophomonas cyclobalanopsidis	Complex 37	ANI speices 71	Stenotrophomonas cyclobalanopsidis
471	GCA_010587625.1	ASM1058762v1	Stenotrophomonas maltophilia	Complex 37	ANI speices 71	Stenotrophomonas cyclobalanopsidis
472	GCA_016624625.1	S41	Stenotrophomonas sp. S41	Complex 37	ANI speices 71	Stenotrophomonas cyclobalanopsidis
473	GCA_024499815.1	ASM2449981v1	Stenotrophomonas sp. 9(2022)	Complex 37	ANI speices 71	Stenotrophomonas cyclobalanopsidis
474	GCA_031975535.1	ASM3197553v1	Stenotrophomonas sp.	Complex 37	ANI speices 71	Stenotrophomonas cyclobalanopsidis
475	GCA_031977745.1	ASM3197774v1	Stenotrophomonas sp.	Complex 37	ANI speices 71	Stenotrophomonas cyclobalanopsidis
476	GCA_031981305.1	ASM3198130v1	Stenotrophomonas maltophilia	Complex 37	ANI speices 71	Stenotrophomonas cyclobalanopsidis
477	GCA_031987325.1	ASM3198732v1	Stenotrophomonas sp.	Complex 37	ANI speices 71	Stenotrophomonas cyclobalanopsidis
478	GCA_031991205.1	ASM3199120v1	Stenotrophomonas sp.	Complex 37	ANI speices 71	Stenotrophomonas cyclobalanopsidis
479	GCA_031997905.1	ASM3199790v1	Stenotrophomonas sp.	Complex 37	ANI speices 71	Stenotrophomonas cyclobalanopsidis
480	GCA_032006005.1	ASM3200600v1	Stenotrophomonas sp.	Complex 37	ANI speices 71	Stenotrophomonas cyclobalanopsidis
481	GCA_032008065.1	ASM3200806v1	Stenotrophomonas maltophilia	Complex 37	ANI speices 71	Stenotrophomonas cyclobalanopsidis
482	GCA_032051495.1	ASM3205149v1	Stenotrophomonas sp.	Complex 37	ANI speices 71	Stenotrophomonas cyclobalanopsidis
483	GCA_032060205.1	ASM3206020v1	Stenotrophomonas sp.	Complex 37	ANI speices 71	Stenotrophomonas cyclobalanopsidis
484	GCA_032060625.1	ASM3206062v1	Stenotrophomonas cyclobalanopsidis	Complex 37	ANI speices 71	Stenotrophomonas cyclobalanopsidis
485	GCA_032063665.1	ASM3206366v1	Stenotrophomonas sp.	Complex 37	ANI speices 71	Stenotrophomonas cyclobalanopsidis
486	GCA_032064325.1	ASM3206432v1	Stenotrophomonas sp.	Complex 37	ANI speices 71	Stenotrophomonas cyclobalanopsidis
487	GCA_032064445.1	ASM3206444v1	Stenotrophomonas sp.	Complex 37	ANI speices 71	Stenotrophomonas cyclobalanopsidis
488	GCA_032064485.1	ASM3206448v1	Stenotrophomonas sp.	Complex 37	ANI speices 71	Stenotrophomonas cyclobalanopsidis
489	GCA_032066205.1	ASM3206620v1	Stenotrophomonas sp.	Complex 37	ANI speices 71	Stenotrophomonas cyclobalanopsidis
490	GCA_032069085.1	ASM3206908v1	Stenotrophomonas sp.	Complex 37	ANI speices 71	Stenotrophomonas cyclobalanopsidis
491	GCA_032069785.1	ASM3206978v1	Stenotrophomonas maltophilia	Complex 37	ANI speices 71	Stenotrophomonas cyclobalanopsidis
492	GCA_032070725.1	ASM3207072v1	Stenotrophomonas sp.	Complex 37	ANI speices 71	Stenotrophomonas cyclobalanopsidis
493	GCA_032076385.1	ASM3207638v1	Stenotrophomonas sp.	Complex 37	ANI speices 71	Stenotrophomonas cyclobalanopsidis
494	GCA_032077705.1	ASM3207770v1	Stenotrophomonas sp.	Complex 37	ANI speices 71	Stenotrophomonas cyclobalanopsidis
495	GCA_032086255.1	ASM3208625v1	Stenotrophomonas sp.	Complex 37	ANI speices 71	Stenotrophomonas cyclobalanopsidis
496	GCA_032094695.1	ASM3209469v1	Stenotrophomonas sp.	Complex 37	ANI speices 71	Stenotrophomonas cyclobalanopsidis
497	GCA_032100485.1	ASM3210048v1	Stenotrophomonas maltophilia	Complex 37	ANI speices 71	Stenotrophomonas cyclobalanopsidis
498	GCA_032104865.1	ASM3210486v1	Stenotrophomonas maltophilia	Complex 37	ANI speices 71	Stenotrophomonas cyclobalanopsidis
499	GCA_032112105.1	ASM3211210v1	Stenotrophomonas sp.	Complex 37	ANI speices 71	Stenotrophomonas cyclobalanopsidis
500	GCA_032114015.1	ASM3211401v1	Stenotrophomonas maltophilia	Complex 37	ANI speices 71	Stenotrophomonas cyclobalanopsidis
501	GCA_036727285.1	ASM3672728v1	Stenotrophomonas cyclobalanopsidis	Complex 37	ANI speices 71	Stenotrophomonas cyclobalanopsidis
502	GCA_036757945.1	ASM3675794v1	Stenotrophomonas sp.	Complex 37	ANI speices 71	Stenotrophomonas cyclobalanopsidis
503	GCA_035634915.1	ASM3563491v1	Stenotrophomonas sp.	Complex 37	ANI speices 72
504	GCA_003086895.1	ASM308689v1	Stenotrophomonas sp. ESTM1D_MKCIP4_1	Complex 37	ANI speices 73
505	GCA_003028475.1	ASM302847v1	Stenotrophomonas sp. Nf1	Complex 38/Smc	ANI speices 74	Sm13
506	GCA_003028535.1	ASM302853v1	Stenotrophomonas sp. Nf4	Complex 38/Smc	ANI speices 74	Sm13
507	GCA_017150115.1	ASM1715011v1	Stenotrophomonas maltophilia	Complex 38/Smc	ANI speices 74	Sm13
508	GCA_023518235.1	ASM2351823v1	Stenotrophomonas maltophilia	Complex 38/Smc	ANI speices 74	Sm13
509	GCA_029750245.1	PDT001474421.1	Stenotrophomonas maltophilia	Complex 38/Smc	ANI speices 74	Sm13
510	GCA_029750265.1	PDT001474420.1	Stenotrophomonas maltophilia	Complex 38/Smc	ANI speices 74	Sm13
511	GCA_029750285.1	PDT001474417.1	Stenotrophomonas maltophilia	Complex 38/Smc	ANI speices 74	Sm13
512	GCA_029750305.1	PDT001474419.1	Stenotrophomonas maltophilia	Complex 38/Smc	ANI speices 74	Sm13
513	GCA_029839415.1	ASM2983941v1	Stenotrophomonas sp. GD03937	Complex 38/Smc	ANI speices 74	Sm13
514	GCA_029843785.1	ASM2984378v1	Stenotrophomonas sp. GD03712	Complex 38/Smc	ANI speices 74	Sm13
515	GCA_031286445.1	ASM3128644v1	Stenotrophomonas sp.	Complex 38/Smc	ANI speices 74	Sm13
516	GCA_033095765.1	ASM3309576v1	Stenotrophomonas maltophilia	Complex 38/Smc	ANI speices 74	Sm13
517	GCA_034809125.1	ASM3480912v1	Stenotrophomonas maltophilia	Complex 38/Smc	ANI speices 74	Sm13
518	GCA_034809165.1	ASM3480916v1	Stenotrophomonas maltophilia	Complex 38/Smc	ANI speices 74	Sm13
519	GCA_900766255.1	SRS383481_3	uncultured Stenotrophomonas sp.	Complex 38/Smc	ANI speices 74	Sm13
520	GCA_902485465.1	UHGG-TPA_MGYG-HGUT-03400	uncultured Stenotrophomonas sp.	Complex 38/Smc	ANI speices 74	Sm13
521	GCA_001431665.1	ASM143166v1	Stenotrophomonas maltophilia	Complex 38/Smc	ANI speices 75	Sm1
522	GCA_029771445.1	PDT001354533.1	Stenotrophomonas maltophilia	Complex 38/Smc	ANI speices 76
523	GCA_945952405.1	SRR9109406_bin.24_metaWRAP_v1.3_MAG	uncultured Stenotrophomonas sp.	Complex 38/Smc	ANI speices 76
524	GCA_015997185.1	ASM1599718v1	Stenotrophomonas maltophilia	Complex 38/Smc	ANI speices 77
525	GCA_031976675.1	ASM3197667v1	Stenotrophomonas sp.	Complex 38/Smc	ANI speices 77
526	GCA_000158575.1	ASM15857v1	Stenotrophomonas sp. SKA14	Complex 38/Smc	ANI speices 78	Sm12
527	GCA_000355745.1	ASM35574v1	Stenotrophomonas maltophilia SKK35	Complex 38/Smc	ANI speices 78	Sm12
528	GCA_001074685.1	ASM107468v1	Stenotrophomonas maltophilia	Complex 38/Smc	ANI speices 78	Sm12
529	GCA_001274595.1	ASM127459v1	Stenotrophomonas maltophilia	Complex 38/Smc	ANI speices 78	Sm12
530	GCA_001276385.1	ASM127638v1	Stenotrophomonas maltophilia	Complex 38/Smc	ANI speices 78	Sm12
531	GCA_002378385.1	ASM237838v1	Stenotrophomonas maltophilia	Complex 38/Smc	ANI speices 78	Sm12
532	GCA_002991565.1	ASM299156v1	Stenotrophomonas sp.	Complex 38/Smc	ANI speices 78	Sm12
533	GCA_004365115.1	ASM436511v1	Stenotrophomonas sp. CC22-02	Complex 38/Smc	ANI speices 78	Sm12
534	GCA_010605095.1	ASM1060509v1	Stenotrophomonas maltophilia	Complex 38/Smc	ANI speices 78	Sm12
535	GCA_010608115.1	ASM1060811v1	Stenotrophomonas maltophilia	Complex 38/Smc	ANI speices 78	Sm12
536	GCA_013464495.1	ASM1346449v1	Stenotrophomonas maltophilia	Complex 38/Smc	ANI speices 78	Sm12
537	GCA_015996535.1	ASM1599653v1	Stenotrophomonas maltophilia	Complex 38/Smc	ANI speices 78	Sm12
538	GCA_015997065.1	ASM1599706v1	Stenotrophomonas maltophilia	Complex 38/Smc	ANI speices 78	Sm12
539	GCA_015997245.1	ASM1599724v1	Stenotrophomonas maltophilia	Complex 38/Smc	ANI speices 78	Sm12
540	GCA_015997485.1	ASM1599748v1	Stenotrophomonas maltophilia	Complex 38/Smc	ANI speices 78	Sm12
541	GCA_015997675.1	ASM1599767v1	Stenotrophomonas maltophilia	Complex 38/Smc	ANI speices 78	Sm12
542	GCA_015998575.1	ASM1599857v1	Stenotrophomonas maltophilia	Complex 38/Smc	ANI speices 78	Sm12
543	GCA_017150415.1	ASM1715041v1	Stenotrophomonas maltophilia	Complex 38/Smc	ANI speices 78	Sm12
544	GCA_018363575.1	ASM1836357v1	Stenotrophomonas maltophilia	Complex 38/Smc	ANI speices 78	Sm12
545	GCA_027941455.1	ASM2794145v1	Stenotrophomonas maltophilia	Complex 38/Smc	ANI speices 78	Sm12
546	GCA_028752115.1	ASM2875211v1	Stenotrophomonas sp. DFS-20110405	Complex 38/Smc	ANI speices 78	Sm12
547	GCA_029750045.1	PDT001495110.1	Stenotrophomonas maltophilia	Complex 38/Smc	ANI speices 78	Sm12
548	GCA_029771825.1	PDT001354476.1	Stenotrophomonas maltophilia	Complex 38/Smc	ANI speices 78	Sm12
549	GCA_029837545.1	ASM2983754v1	Stenotrophomonas sp. GD04024	Complex 38/Smc	ANI speices 78	Sm12
550	GCA_029839665.1	ASM2983966v1	Stenotrophomonas sp. GD03930	Complex 38/Smc	ANI speices 78	Sm12
551	GCA_030237045.1	ASM3023704v1	Stenotrophomonas maltophilia	Complex 38/Smc	ANI speices 78	Sm12
552	GCA_030985895.1	ASM3098589v1	Stenotrophomonas sp. Sm6012	Complex 38/Smc	ANI speices 78	Sm12
553	GCA_032006825.1	ASM3200682v1	Stenotrophomonas maltophilia	Complex 38/Smc	ANI speices 78	Sm12
554	GCA_032025485.1	ASM3202548v1	Stenotrophomonas maltophilia	Complex 38/Smc	ANI speices 78	Sm12
555	GCA_032071525.1	ASM3207152v1	Stenotrophomonas maltophilia	Complex 38/Smc	ANI speices 78	Sm12
556	GCA_034140405.1	PDT002016882.1	Stenotrophomonas maltophilia	Complex 38/Smc	ANI speices 78	Sm12
557	GCA_034148345.1	PDT002016659.1	Stenotrophomonas maltophilia	Complex 38/Smc	ANI speices 78	Sm12
558	GCA_034148965.1	PDT002016639.1	Stenotrophomonas maltophilia	Complex 38/Smc	ANI speices 78	Sm12
559	GCA_034154285.1	PDT002016481.1	Stenotrophomonas maltophilia	Complex 38/Smc	ANI speices 78	Sm12
560	GCA_034157985.1	PDT002016873.1	Stenotrophomonas maltophilia	Complex 38/Smc	ANI speices 78	Sm12
561	GCA_034491325.1	ASM3449132v1	Stenotrophomonas maltophilia	Complex 38/Smc	ANI speices 78	Sm12
562	GCA_902156525.2	A1_133498_basrhin_V2	Stenotrophomonas maltophilia	Complex 38/Smc	ANI speices 78	Sm12
563	GCA_902156535.2	A1_134082_basrhin_V2	Stenotrophomonas maltophilia	Complex 38/Smc	ANI speices 78	Sm12
564	GCA_902157195.2	A1_175792_seinemaritime_V2	Stenotrophomonas maltophilia	Complex 38/Smc	ANI speices 78	Sm12
565	GCA_902157215.2	A1_175746_seinemaritime_V2	Stenotrophomonas maltophilia	Complex 38/Smc	ANI speices 78	Sm12
566	GCA_902157255.2	A1_179962_valdoise_V2	Stenotrophomonas maltophilia	Complex 38/Smc	ANI speices 78	Sm12
567	GCA_902157415.2	A1_186526_vienne_V2	Stenotrophomonas maltophilia	Complex 38/Smc	ANI speices 78	Sm12
568	GCA_902157615.2	H_107_bayonne_V2	Stenotrophomonas maltophilia	Complex 38/Smc	ANI speices 78	Sm12
569	GCA_902157675.2	H_102_saintnazaire_V2	Stenotrophomonas maltophilia	Complex 38/Smc	ANI speices 78	Sm12
570	GCA_902158105.2	H_160_stpierre_V2	Stenotrophomonas maltophilia	Complex 38/Smc	ANI speices 78	Sm12
571	GCA_946222425.1	JwiksyNmb0_bin.10.MAG	Stenotrophomonas maltophilia	Complex 38/Smc	ANI speices 78	Sm12
572	GCA_963521165.1	ERR9968823_bin.2_MetaWRAP_v1.3_MAG	Stenotrophomonas maltophilia	Complex 38/Smc	ANI speices 78	Sm12
573	GCA_030291075.1	ASM3029107v1	Stenotrophomonas sp. 57	Complex 38/Smc	ANI speices 79
574	GCA_913776385.1	S3C1435_SP48	uncultured Stenotrophomonas sp.	Complex 38/Smc	ANI speices 79
575	GCA_913778665.1	S1C1391_SP200	uncultured Stenotrophomonas sp.	Complex 38/Smc	ANI speices 80
576	GCA_013464485.1	ASM1346448v1	Stenotrophomonas maltophilia	Complex 38/Smc	ANI speices 81
577	GCA_034136085.1	PDT002016972.1	Stenotrophomonas maltophilia	Complex 38/Smc	ANI speices 81
578	GCA_000346445.1	ASM34644v1	Stenotrophomonas maltophilia AU12-09	Complex 38/Smc	ANI speices 82	Stenotrophomonas sepilia(Sm3)
579	GCA_001068765.1	ASM106876v1	Stenotrophomonas maltophilia	Complex 38/Smc	ANI speices 82	Stenotrophomonas sepilia(Sm3)
580	GCA_001069345.1	ASM106934v1	Stenotrophomonas maltophilia	Complex 38/Smc	ANI speices 82	Stenotrophomonas sepilia(Sm3)
581	GCA_001069405.1	ASM106940v1	Stenotrophomonas maltophilia	Complex 38/Smc	ANI speices 82	Stenotrophomonas sepilia(Sm3)
582	GCA_001069435.1	ASM106943v1	Stenotrophomonas maltophilia	Complex 38/Smc	ANI speices 82	Stenotrophomonas sepilia(Sm3)
583	GCA_001070185.1	ASM107018v1	Stenotrophomonas maltophilia	Complex 38/Smc	ANI speices 82	Stenotrophomonas sepilia(Sm3)
584	GCA_001276345.1	ASM127634v1	Stenotrophomonas maltophilia	Complex 38/Smc	ANI speices 82	Stenotrophomonas sepilia(Sm3)
585	GCA_001286925.1	Stenotrophomonas_maltophilia_mecca_isolate	Stenotrophomonas maltophilia	Complex 38/Smc	ANI speices 82	Stenotrophomonas sepilia(Sm3)
586	GCA_001580555.1	ASM158055v1	Stenotrophomonas sp. DDT-1	Complex 38/Smc	ANI speices 82	Stenotrophomonas sepilia(Sm3)
587	GCA_001676295.1	ASM167629v1	Stenotrophomonas maltophilia	Complex 38/Smc	ANI speices 82	Stenotrophomonas sepilia(Sm3)
588	GCA_001676395.1	ASM167639v1	Stenotrophomonas maltophilia	Complex 38/Smc	ANI speices 82	Stenotrophomonas sepilia(Sm3)
589	GCA_001676445.1	ASM167644v1	Stenotrophomonas maltophilia	Complex 38/Smc	ANI speices 82	Stenotrophomonas sepilia(Sm3)
590	GCA_001807895.1	ASM180789v1	Stenotrophomonas sp. HMSC10F07	Complex 38/Smc	ANI speices 82	Stenotrophomonas sepilia(Sm3)
591	GCA_002205215.1	ASM220521v1	Stenotrophomonas maltophilia	Complex 38/Smc	ANI speices 82	Stenotrophomonas sepilia(Sm3)
592	GCA_002277735.1	ASM227773v1	Stenotrophomonas maltophilia	Complex 38/Smc	ANI speices 82	Stenotrophomonas sepilia(Sm3)
593	GCA_002739005.1	ASM273900v1	Stenotrophomonas maltophilia	Complex 38/Smc	ANI speices 82	Stenotrophomonas sepilia(Sm3)
594	GCA_002739025.1	ASM273902v1	Stenotrophomonas maltophilia	Complex 38/Smc	ANI speices 82	Stenotrophomonas sepilia(Sm3)
595	GCA_002739065.1	ASM273906v1	Stenotrophomonas maltophilia	Complex 38/Smc	ANI speices 82	Stenotrophomonas sepilia(Sm3)
596	GCA_002739075.1	ASM273907v1	Stenotrophomonas maltophilia	Complex 38/Smc	ANI speices 82	Stenotrophomonas sepilia(Sm3)
597	GCA_002739095.1	ASM273909v1	Stenotrophomonas maltophilia	Complex 38/Smc	ANI speices 82	Stenotrophomonas sepilia(Sm3)
598	GCA_002739105.1	ASM273910v1	Stenotrophomonas maltophilia	Complex 38/Smc	ANI speices 82	Stenotrophomonas sepilia(Sm3)
599	GCA_002739145.1	ASM273914v1	Stenotrophomonas maltophilia	Complex 38/Smc	ANI speices 82	Stenotrophomonas sepilia(Sm3)
600	GCA_002739465.1	ASM273946v1	Stenotrophomonas maltophilia	Complex 38/Smc	ANI speices 82	Stenotrophomonas sepilia(Sm3)
601	GCA_002739505.1	ASM273950v1	Stenotrophomonas maltophilia	Complex 38/Smc	ANI speices 82	Stenotrophomonas sepilia(Sm3)
602	GCA_002739785.1	ASM273978v1	Stenotrophomonas maltophilia	Complex 38/Smc	ANI speices 82	Stenotrophomonas sepilia(Sm3)
603	GCA_002739825.1	ASM273982v1	Stenotrophomonas maltophilia	Complex 38/Smc	ANI speices 82	Stenotrophomonas sepilia(Sm3)
604	GCA_002739835.1	ASM273983v1	Stenotrophomonas maltophilia	Complex 38/Smc	ANI speices 82	Stenotrophomonas sepilia(Sm3)
605	GCA_002739855.1	ASM273985v1	Stenotrophomonas maltophilia	Complex 38/Smc	ANI speices 82	Stenotrophomonas sepilia(Sm3)
606	GCA_002739875.1	ASM273987v1	Stenotrophomonas maltophilia	Complex 38/Smc	ANI speices 82	Stenotrophomonas sepilia(Sm3)
607	GCA_002739905.1	ASM273990v1	Stenotrophomonas maltophilia	Complex 38/Smc	ANI speices 82	Stenotrophomonas sepilia(Sm3)
608	GCA_002739945.1	ASM273994v1	Stenotrophomonas maltophilia	Complex 38/Smc	ANI speices 82	Stenotrophomonas sepilia(Sm3)
609	GCA_002740215.1	ASM274021v1	Stenotrophomonas maltophilia	Complex 38/Smc	ANI speices 82	Stenotrophomonas sepilia(Sm3)
610	GCA_002740245.1	ASM274024v1	Stenotrophomonas maltophilia	Complex 38/Smc	ANI speices 82	Stenotrophomonas sepilia(Sm3)
611	GCA_002740255.1	ASM274025v1	Stenotrophomonas maltophilia	Complex 38/Smc	ANI speices 82	Stenotrophomonas sepilia(Sm3)
612	GCA_002799215.1	ASM279921v1	Stenotrophomonas maltophilia	Complex 38/Smc	ANI speices 82	Stenotrophomonas sepilia(Sm3)
613	GCA_003006585.1	ASM300658v1	Stenotrophomonas maltophilia	Complex 38/Smc	ANI speices 82	Stenotrophomonas sepilia(Sm3)
614	GCA_003006595.1	ASM300659v1	Stenotrophomonas maltophilia	Complex 38/Smc	ANI speices 82	Stenotrophomonas sepilia(Sm3)
615	GCA_003006605.1	ASM300660v1	Stenotrophomonas maltophilia	Complex 38/Smc	ANI speices 82	Stenotrophomonas sepilia(Sm3)
616	GCA_003006655.1	ASM300665v1	Stenotrophomonas maltophilia	Complex 38/Smc	ANI speices 82	Stenotrophomonas sepilia(Sm3)
617	GCA_003244495.1	ASM324449v1	Stenotrophomonas maltophilia	Complex 38/Smc	ANI speices 82	Stenotrophomonas sepilia(Sm3)
618	GCA_003244505.1	ASM324450v1	Stenotrophomonas maltophilia	Complex 38/Smc	ANI speices 82	Stenotrophomonas sepilia(Sm3)
619	GCA_003244535.1	ASM324453v1	Stenotrophomonas maltophilia	Complex 38/Smc	ANI speices 82	Stenotrophomonas sepilia(Sm3)
620	GCA_003244785.1	ASM324478v1	Stenotrophomonas maltophilia	Complex 38/Smc	ANI speices 82	Stenotrophomonas sepilia(Sm3)
621	GCA_003244795.1	ASM324479v1	Stenotrophomonas maltophilia	Complex 38/Smc	ANI speices 82	Stenotrophomonas sepilia(Sm3)
622	GCA_003244805.1	ASM324480v1	Stenotrophomonas maltophilia	Complex 38/Smc	ANI speices 82	Stenotrophomonas sepilia(Sm3)
623	GCA_003244855.1	ASM324485v1	Stenotrophomonas maltophilia	Complex 38/Smc	ANI speices 82	Stenotrophomonas sepilia(Sm3)
624	GCA_003244875.1	ASM324487v1	Stenotrophomonas sepilia	Complex 38/Smc	ANI speices 82	Stenotrophomonas sepilia(Sm3)
625	GCA_003244885.1	ASM324488v1	Stenotrophomonas maltophilia	Complex 38/Smc	ANI speices 82	Stenotrophomonas sepilia(Sm3)
626	GCA_003586545.1	ASM358654v1	Stenotrophomonas sp. Pemsol	Complex 38/Smc	ANI speices 82	Stenotrophomonas sepilia(Sm3)
627	GCA_004522395.1	ASM452239v1	Stenotrophomonas maltophilia	Complex 38/Smc	ANI speices 82	Stenotrophomonas sepilia(Sm3)
628	GCA_004522525.1	ASM452252v1	Stenotrophomonas maltophilia	Complex 38/Smc	ANI speices 82	Stenotrophomonas sepilia(Sm3)
629	GCA_006120765.1	ASM612076v1	Stenotrophomonas maltophilia	Complex 38/Smc	ANI speices 82	Stenotrophomonas sepilia(Sm3)
630	GCA_006149095.1	ASM614909v1	Stenotrophomonas maltophilia	Complex 38/Smc	ANI speices 82	Stenotrophomonas sepilia(Sm3)
631	GCA_006228405.1	ASM622840v1	Stenotrophomonas sp. pho	Complex 38/Smc	ANI speices 82	Stenotrophomonas sepilia(Sm3)
632	GCA_009676465.1	ASM967646v1	Stenotrophomonas maltophilia	Complex 38/Smc	ANI speices 82	Stenotrophomonas sepilia(Sm3)
633	GCA_010587145.1	ASM1058714v1	Stenotrophomonas maltophilia	Complex 38/Smc	ANI speices 82	Stenotrophomonas sepilia(Sm3)
634	GCA_010587205.1	ASM1058720v1	Stenotrophomonas maltophilia	Complex 38/Smc	ANI speices 82	Stenotrophomonas sepilia(Sm3)
635	GCA_010607405.1	ASM1060740v1	Stenotrophomonas maltophilia	Complex 38/Smc	ANI speices 82	Stenotrophomonas sepilia(Sm3)
636	GCA_010609005.1	ASM1060900v1	Stenotrophomonas maltophilia	Complex 38/Smc	ANI speices 82	Stenotrophomonas sepilia(Sm3)
637	GCA_010994225.1	ASM1099422v1	Stenotrophomonas maltophilia	Complex 38/Smc	ANI speices 82	Stenotrophomonas sepilia(Sm3)
638	GCA_013184045.1	ASM1318404v1	Stenotrophomonas maltophilia	Complex 38/Smc	ANI speices 82	Stenotrophomonas sepilia(Sm3)
639	GCA_013184165.1	ASM1318416v1	Stenotrophomonas maltophilia	Complex 38/Smc	ANI speices 82	Stenotrophomonas sepilia(Sm3)
640	GCA_013184205.1	ASM1318420v1	Stenotrophomonas maltophilia	Complex 38/Smc	ANI speices 82	Stenotrophomonas sepilia(Sm3)
641	GCA_013463465.1	ASM1346346v1	Stenotrophomonas maltophilia	Complex 38/Smc	ANI speices 82	Stenotrophomonas sepilia(Sm3)
642	GCA_013463495.1	ASM1346349v1	Stenotrophomonas maltophilia	Complex 38/Smc	ANI speices 82	Stenotrophomonas sepilia(Sm3)
643	GCA_013463535.1	ASM1346353v1	Stenotrophomonas maltophilia	Complex 38/Smc	ANI speices 82	Stenotrophomonas sepilia(Sm3)
644	GCA_013463565.1	ASM1346356v1	Stenotrophomonas maltophilia	Complex 38/Smc	ANI speices 82	Stenotrophomonas sepilia(Sm3)
645	GCA_013463585.1	ASM1346358v1	Stenotrophomonas maltophilia	Complex 38/Smc	ANI speices 82	Stenotrophomonas sepilia(Sm3)
646	GCA_013463595.1	ASM1346359v1	Stenotrophomonas maltophilia	Complex 38/Smc	ANI speices 82	Stenotrophomonas sepilia(Sm3)
647	GCA_013463685.1	ASM1346368v1	Stenotrophomonas maltophilia	Complex 38/Smc	ANI speices 82	Stenotrophomonas sepilia(Sm3)
648	GCA_013464595.1	ASM1346459v1	Stenotrophomonas maltophilia	Complex 38/Smc	ANI speices 82	Stenotrophomonas sepilia(Sm3)
649	GCA_013464605.1	ASM1346460v1	Stenotrophomonas maltophilia	Complex 38/Smc	ANI speices 82	Stenotrophomonas sepilia(Sm3)
650	GCA_014171555.1	ASM1417155v1	Stenotrophomonas maltophilia	Complex 38/Smc	ANI speices 82	Stenotrophomonas sepilia(Sm3)
651	GCA_014236085.1	ASM1423608v1	Stenotrophomonas maltophilia	Complex 38/Smc	ANI speices 82	Stenotrophomonas sepilia(Sm3)
652	GCA_014581695.1	ASM1458169v1	Stenotrophomonas maltophilia	Complex 38/Smc	ANI speices 82	Stenotrophomonas sepilia(Sm3)
653	GCA_014581725.1	ASM1458172v1	Stenotrophomonas maltophilia	Complex 38/Smc	ANI speices 82	Stenotrophomonas sepilia(Sm3)
654	GCA_014581755.1	ASM1458175v1	Stenotrophomonas maltophilia	Complex 38/Smc	ANI speices 82	Stenotrophomonas sepilia(Sm3)
655	GCA_014581775.1	ASM1458177v1	Stenotrophomonas maltophilia	Complex 38/Smc	ANI speices 82	Stenotrophomonas sepilia(Sm3)
656	GCA_015997755.1	ASM1599775v1	Stenotrophomonas maltophilia	Complex 38/Smc	ANI speices 82	Stenotrophomonas sepilia(Sm3)
657	GCA_017287615.1	ASM1728761v1	Stenotrophomonas maltophilia	Complex 38/Smc	ANI speices 82	Stenotrophomonas sepilia(Sm3)
658	GCA_017287835.1	ASM1728783v1	Stenotrophomonas maltophilia	Complex 38/Smc	ANI speices 82	Stenotrophomonas sepilia(Sm3)
659	GCA_017287995.1	ASM1728799v1	Stenotrophomonas maltophilia	Complex 38/Smc	ANI speices 82	Stenotrophomonas sepilia(Sm3)
660	GCA_017292165.1	ASM1729216v1	Stenotrophomonas maltophilia	Complex 38/Smc	ANI speices 82	Stenotrophomonas sepilia(Sm3)
661	GCA_017581785.1	ASM1758178v1	Stenotrophomonas maltophilia	Complex 38/Smc	ANI speices 82	Stenotrophomonas sepilia(Sm3)
662	GCA_017582325.1	ASM1758232v1	Stenotrophomonas maltophilia	Complex 38/Smc	ANI speices 82	Stenotrophomonas sepilia(Sm3)
663	GCA_017582525.1	ASM1758252v1	Stenotrophomonas maltophilia	Complex 38/Smc	ANI speices 82	Stenotrophomonas sepilia(Sm3)
664	GCA_017582605.1	ASM1758260v1	Stenotrophomonas maltophilia	Complex 38/Smc	ANI speices 82	Stenotrophomonas sepilia(Sm3)
665	GCA_017582615.1	ASM1758261v1	Stenotrophomonas maltophilia	Complex 38/Smc	ANI speices 82	Stenotrophomonas sepilia(Sm3)
666	GCA_019807975.1	ASM1980797v1	Stenotrophomonas maltophilia	Complex 38/Smc	ANI speices 82	Stenotrophomonas sepilia(Sm3)
667	GCA_020641085.2	ASM2064108v2	Stenotrophomonas maltophilia	Complex 38/Smc	ANI speices 82	Stenotrophomonas sepilia(Sm3)
668	GCA_021117255.1	ASM2111725v1	Stenotrophomonas maltophilia	Complex 38/Smc	ANI speices 82	Stenotrophomonas sepilia(Sm3)
669	GCA_021554195.1	ASM2155419v1	Stenotrophomonas maltophilia	Complex 38/Smc	ANI speices 82	Stenotrophomonas sepilia(Sm3)
670	GCA_021554235.1	ASM2155423v1	Stenotrophomonas maltophilia	Complex 38/Smc	ANI speices 82	Stenotrophomonas sepilia(Sm3)
671	GCA_021554255.1	ASM2155425v1	Stenotrophomonas maltophilia	Complex 38/Smc	ANI speices 82	Stenotrophomonas sepilia(Sm3)
672	GCA_021554295.1	ASM2155429v1	Stenotrophomonas maltophilia	Complex 38/Smc	ANI speices 82	Stenotrophomonas sepilia(Sm3)
673	GCA_021554315.1	ASM2155431v1	Stenotrophomonas maltophilia	Complex 38/Smc	ANI speices 82	Stenotrophomonas sepilia(Sm3)
674	GCA_021554385.1	ASM2155438v1	Stenotrophomonas maltophilia	Complex 38/Smc	ANI speices 82	Stenotrophomonas sepilia(Sm3)
675	GCA_021554415.1	ASM2155441v1	Stenotrophomonas maltophilia	Complex 38/Smc	ANI speices 82	Stenotrophomonas sepilia(Sm3)
676	GCA_021554435.1	ASM2155443v1	Stenotrophomonas maltophilia	Complex 38/Smc	ANI speices 82	Stenotrophomonas sepilia(Sm3)
677	GCA_021554475.1	ASM2155447v1	Stenotrophomonas maltophilia	Complex 38/Smc	ANI speices 82	Stenotrophomonas sepilia(Sm3)
678	GCA_021554495.1	ASM2155449v1	Stenotrophomonas maltophilia	Complex 38/Smc	ANI speices 82	Stenotrophomonas sepilia(Sm3)
679	GCA_021554505.1	ASM2155450v1	Stenotrophomonas maltophilia	Complex 38/Smc	ANI speices 82	Stenotrophomonas sepilia(Sm3)
680	GCA_021554535.1	ASM2155453v1	Stenotrophomonas maltophilia	Complex 38/Smc	ANI speices 82	Stenotrophomonas sepilia(Sm3)
681	GCA_022750715.1	ASM2275071v1	Stenotrophomonas maltophilia	Complex 38/Smc	ANI speices 82	Stenotrophomonas sepilia(Sm3)
682	GCA_024007755.1	ASM2400775v1	Stenotrophomonas maltophilia	Complex 38/Smc	ANI speices 82	Stenotrophomonas sepilia(Sm3)
683	GCA_024128335.1	ASM2412833v1	Stenotrophomonas maltophilia	Complex 38/Smc	ANI speices 82	Stenotrophomonas sepilia(Sm3)
684	GCA_024609035.1	ASM2460903v1	Stenotrophomonas maltophilia	Complex 38/Smc	ANI speices 82	Stenotrophomonas sepilia(Sm3)
685	GCA_025461095.1	ASM2546109v1	Stenotrophomonas maltophilia	Complex 38/Smc	ANI speices 82	Stenotrophomonas sepilia(Sm3)
686	GCA_025461135.1	ASM2546113v1	Stenotrophomonas maltophilia	Complex 38/Smc	ANI speices 82	Stenotrophomonas sepilia(Sm3)
687	GCA_025461155.1	ASM2546115v1	Stenotrophomonas maltophilia	Complex 38/Smc	ANI speices 82	Stenotrophomonas sepilia(Sm3)
688	GCA_025461555.1	ASM2546155v1	Stenotrophomonas maltophilia	Complex 38/Smc	ANI speices 82	Stenotrophomonas sepilia(Sm3)
689	GCA_025461635.1	ASM2546163v1	Stenotrophomonas maltophilia	Complex 38/Smc	ANI speices 82	Stenotrophomonas sepilia(Sm3)
690	GCA_025461795.1	ASM2546179v1	Stenotrophomonas maltophilia	Complex 38/Smc	ANI speices 82	Stenotrophomonas sepilia(Sm3)
691	GCA_025462115.1	ASM2546211v1	Stenotrophomonas maltophilia	Complex 38/Smc	ANI speices 82	Stenotrophomonas sepilia(Sm3)
692	GCA_025697425.1	ASM2569742v1	Stenotrophomonas sp. Ps181	Complex 38/Smc	ANI speices 82	Stenotrophomonas sepilia(Sm3)
693	GCA_027497575.1	ASM2749757v1	Stenotrophomonas maltophilia	Complex 38/Smc	ANI speices 82	Stenotrophomonas sepilia(Sm3)
694	GCA_029842485.1	ASM2984248v1	Stenotrophomonas sp. GD03777	Complex 38/Smc	ANI speices 82	Stenotrophomonas sepilia(Sm3)
695	GCA_030070085.1	ASM3007008v1	Stenotrophomonas sepilia	Complex 38/Smc	ANI speices 82	Stenotrophomonas sepilia(Sm3)
696	GCA_030236925.1	ASM3023692v1	Stenotrophomonas maltophilia	Complex 38/Smc	ANI speices 82	Stenotrophomonas sepilia(Sm3)
697	GCA_030910085.1	ASM3091008v1	Stenotrophomonas maltophilia group sp. RNC7	Complex 38/Smc	ANI speices 82	Stenotrophomonas sepilia(Sm3)
698	GCA_031935585.1	ASM3193558v1	Stenotrophomonas maltophilia	Complex 38/Smc	ANI speices 82	Stenotrophomonas sepilia(Sm3)
699	GCA_032025605.1	ASM3202560v1	Stenotrophomonas maltophilia group sp. msm4	Complex 38/Smc	ANI speices 82	Stenotrophomonas sepilia(Sm3)
700	GCA_032025665.1	ASM3202566v1	Stenotrophomonas maltophilia	Complex 38/Smc	ANI speices 82	Stenotrophomonas sepilia(Sm3)
701	GCA_032332175.2	PDT001830765.2	Stenotrophomonas maltophilia	Complex 38/Smc	ANI speices 82	Stenotrophomonas sepilia(Sm3)
702	GCA_033549965.1	ASM3354996v1	Stenotrophomonas maltophilia	Complex 38/Smc	ANI speices 82	Stenotrophomonas sepilia(Sm3)
703	GCA_036245845.1	ASM3624584v1	Stenotrophomonas sepilia	Complex 38/Smc	ANI speices 82	Stenotrophomonas sepilia(Sm3)
704	GCA_036318445.1	ASM3631844v1	Stenotrophomonas sepilia	Complex 38/Smc	ANI speices 82	Stenotrophomonas sepilia(Sm3)
705	GCA_036318505.1	ASM3631850v1	Stenotrophomonas sepilia	Complex 38/Smc	ANI speices 82	Stenotrophomonas sepilia(Sm3)
706	GCA_036318525.1	ASM3631852v1	Stenotrophomonas sepilia	Complex 38/Smc	ANI speices 82	Stenotrophomonas sepilia(Sm3)
707	GCA_036318535.1	ASM3631853v1	Stenotrophomonas sepilia	Complex 38/Smc	ANI speices 82	Stenotrophomonas sepilia(Sm3)
708	GCA_036318565.1	ASM3631856v1	Stenotrophomonas sepilia	Complex 38/Smc	ANI speices 82	Stenotrophomonas sepilia(Sm3)
709	GCA_036318585.1	ASM3631858v1	Stenotrophomonas sepilia	Complex 38/Smc	ANI speices 82	Stenotrophomonas sepilia(Sm3)
710	GCA_036318605.1	ASM3631860v1	Stenotrophomonas sepilia	Complex 38/Smc	ANI speices 82	Stenotrophomonas sepilia(Sm3)
711	GCA_036318625.1	ASM3631862v1	Stenotrophomonas sepilia	Complex 38/Smc	ANI speices 82	Stenotrophomonas sepilia(Sm3)
712	GCA_036318635.1	ASM3631863v1	Stenotrophomonas sepilia	Complex 38/Smc	ANI speices 82	Stenotrophomonas sepilia(Sm3)
713	GCA_036318665.1	ASM3631866v1	Stenotrophomonas sepilia	Complex 38/Smc	ANI speices 82	Stenotrophomonas sepilia(Sm3)
714	GCA_036318685.1	ASM3631868v1	Stenotrophomonas sepilia	Complex 38/Smc	ANI speices 82	Stenotrophomonas sepilia(Sm3)
715	GCA_036318705.1	ASM3631870v1	Stenotrophomonas sepilia	Complex 38/Smc	ANI speices 82	Stenotrophomonas sepilia(Sm3)
716	GCA_036322005.1	ASM3632200v1	Stenotrophomonas sepilia	Complex 38/Smc	ANI speices 82	Stenotrophomonas sepilia(Sm3)
717	GCA_036882205.1	ASM3688220v1	Stenotrophomonas sepilia	Complex 38/Smc	ANI speices 82	Stenotrophomonas sepilia(Sm3)
718	GCA_036882245.1	ASM3688224v1	Stenotrophomonas sepilia	Complex 38/Smc	ANI speices 82	Stenotrophomonas sepilia(Sm3)
719	GCA_037079935.1	ASM3707993v1	Stenotrophomonas maltophilia group sp. Smal12	Complex 38/Smc	ANI speices 82	Stenotrophomonas sepilia(Sm3)
720	GCA_902386605.1	UHGG_MGYG-HGUT-02382	Stenotrophomonas maltophilia	Complex 38/Smc	ANI speices 82	Stenotrophomonas sepilia(Sm3)
721	GCA_001275095.1	ISMMS6v1	Stenotrophomonas maltophilia	Complex 38/Smc	ANI speices 83	Stenotrophomonas pavanii(Sm2)
722	GCA_001431565.1	ASM143156v1	Stenotrophomonas pavanii	Complex 38/Smc	ANI speices 83	Stenotrophomonas pavanii(Sm2)
723	GCA_002205885.1	ASM220588v1	Stenotrophomonas pavanii	Complex 38/Smc	ANI speices 83	Stenotrophomonas pavanii(Sm2)
724	GCA_002901405.1	ASM290140v1	Stenotrophomonas pavanii	Complex 38/Smc	ANI speices 83	Stenotrophomonas pavanii(Sm2)
725	GCA_011043715.1	ASM1104371v1	Stenotrophomonas pavanii	Complex 38/Smc	ANI speices 83	Stenotrophomonas pavanii(Sm2)
726	GCA_014581765.1	ASM1458176v1	Stenotrophomonas maltophilia	Complex 38/Smc	ANI speices 83	Stenotrophomonas pavanii(Sm2)
727	GCA_015996715.1	ASM1599671v1	Stenotrophomonas maltophilia	Complex 38/Smc	ANI speices 83	Stenotrophomonas pavanii(Sm2)
728	GCA_015997345.1	ASM1599734v1	Stenotrophomonas maltophilia	Complex 38/Smc	ANI speices 83	Stenotrophomonas pavanii(Sm2)
729	GCA_015997455.1	ASM1599745v1	Stenotrophomonas maltophilia	Complex 38/Smc	ANI speices 83	Stenotrophomonas pavanii(Sm2)
730	GCA_015997895.1	ASM1599789v1	Stenotrophomonas maltophilia	Complex 38/Smc	ANI speices 83	Stenotrophomonas pavanii(Sm2)
731	GCA_019704495.1	ASM1970449v1	Stenotrophomonas pavanii	Complex 38/Smc	ANI speices 83	Stenotrophomonas pavanii(Sm2)
732	GCA_026191455.1	ASM2619145v1	Stenotrophomonas sp. SG1	Complex 38/Smc	ANI speices 83	Stenotrophomonas pavanii(Sm2)
733	GCA_027854495.1	ASM2785449v1	Stenotrophomonas sp. PI_27	Complex 38/Smc	ANI speices 83	Stenotrophomonas pavanii(Sm2)
734	GCA_029910515.1	ASM2991051v1	Stenotrophomonas pavanii	Complex 38/Smc	ANI speices 83	Stenotrophomonas pavanii(Sm2)
735	GCA_030985545.1	ASM3098554v1	Stenotrophomonas sp. Sm5341	Complex 38/Smc	ANI speices 83	Stenotrophomonas pavanii(Sm2)
736	GCA_030985795.1	ASM3098579v1	Stenotrophomonas sp. Sm3212	Complex 38/Smc	ANI speices 83	Stenotrophomonas pavanii(Sm2)
737	GCA_030985805.1	ASM3098580v1	Stenotrophomonas sp. Sm3147	Complex 38/Smc	ANI speices 83	Stenotrophomonas pavanii(Sm2)
738	GCA_031974955.1	ASM3197495v1	Stenotrophomonas pavanii	Complex 38/Smc	ANI speices 83	Stenotrophomonas pavanii(Sm2)
739	GCA_031978105.1	ASM3197810v1	Stenotrophomonas pavanii	Complex 38/Smc	ANI speices 83	Stenotrophomonas pavanii(Sm2)
740	GCA_032002645.1	ASM3200264v1	Stenotrophomonas pavanii	Complex 38/Smc	ANI speices 83	Stenotrophomonas pavanii(Sm2)
741	GCA_032013745.1	ASM3201374v1	Stenotrophomonas pavanii	Complex 38/Smc	ANI speices 83	Stenotrophomonas pavanii(Sm2)
742	GCA_032015225.1	ASM3201522v1	Stenotrophomonas pavanii	Complex 38/Smc	ANI speices 83	Stenotrophomonas pavanii(Sm2)
743	GCA_032025445.1	ASM3202544v1	Stenotrophomonas pavanii	Complex 38/Smc	ANI speices 83	Stenotrophomonas pavanii(Sm2)
744	GCA_032025505.1	ASM3202550v1	Stenotrophomonas pavanii	Complex 38/Smc	ANI speices 83	Stenotrophomonas pavanii(Sm2)
745	GCA_032025645.1	ASM3202564v1	Stenotrophomonas pavanii	Complex 38/Smc	ANI speices 83	Stenotrophomonas pavanii(Sm2)
746	GCA_032058905.1	ASM3205890v1	Stenotrophomonas pavanii	Complex 38/Smc	ANI speices 83	Stenotrophomonas pavanii(Sm2)
747	GCA_032071685.1	ASM3207168v1	Stenotrophomonas pavanii	Complex 38/Smc	ANI speices 83	Stenotrophomonas pavanii(Sm2)
748	GCA_032075605.1	ASM3207560v1	Stenotrophomonas pavanii	Complex 38/Smc	ANI speices 83	Stenotrophomonas pavanii(Sm2)
749	GCA_032106245.1	ASM3210624v1	Stenotrophomonas pavanii	Complex 38/Smc	ANI speices 83	Stenotrophomonas pavanii(Sm2)
750	GCA_032106545.1	ASM3210654v1	Stenotrophomonas pavanii	Complex 38/Smc	ANI speices 83	Stenotrophomonas pavanii(Sm2)
751	GCA_034506555.1	ASM3450655v1	Stenotrophomonas pavanii	Complex 38/Smc	ANI speices 83	Stenotrophomonas pavanii(Sm2)
752	GCA_035830515.1	ASM3583051v1	Stenotrophomonas pavanii	Complex 38/Smc	ANI speices 83	Stenotrophomonas pavanii(Sm2)
753	GCA_036318735.1	ASM3631873v1	Stenotrophomonas pavanii	Complex 38/Smc	ANI speices 83	Stenotrophomonas pavanii(Sm2)
754	GCA_036318765.1	ASM3631876v1	Stenotrophomonas pavanii	Complex 38/Smc	ANI speices 83	Stenotrophomonas pavanii(Sm2)
755	GCA_036318785.1	ASM3631878v1	Stenotrophomonas pavanii	Complex 38/Smc	ANI speices 83	Stenotrophomonas pavanii(Sm2)
756	GCA_036318805.1	ASM3631880v1	Stenotrophomonas pavanii	Complex 38/Smc	ANI speices 83	Stenotrophomonas pavanii(Sm2)
757	GCA_900101175.1	IMG-taxon_2623620583_annotated_assembly	Stenotrophomonas pavanii	Complex 38/Smc	ANI speices 83	Stenotrophomonas pavanii(Sm2)
758	GCA_903970895.1	ASM90397089v1	Stenotrophomonas pavanii	Complex 38/Smc	ANI speices 83	Stenotrophomonas pavanii(Sm2)
759	GCA_913774615.1	S3C215_SP51	uncultured Stenotrophomonas sp.	Complex 38/Smc	ANI speices 83	Stenotrophomonas pavanii(Sm2)
760	GCA_002799245.1	ASM279924v1	Stenotrophomonas maltophilia	Complex 38/Smc	ANI speices 84	Sm14
761	GCA_029750325.1	PDT001474416.1	Stenotrophomonas maltophilia	Complex 38/Smc	ANI speices 84	Sm14
762	GCA_029750345.1	PDT001474415.1	Stenotrophomonas maltophilia	Complex 38/Smc	ANI speices 84	Sm14
763	GCA_029750365.1	PDT001474414.1	Stenotrophomonas maltophilia	Complex 38/Smc	ANI speices 84	Sm14
764	GCA_034159425.1	PDT002016633.1	Stenotrophomonas maltophilia	Complex 38/Smc	ANI speices 84	Sm14
765	GCA_036319905.1	ASM3631990v1	Stenotrophomonas sp. SMYL82	Complex 38/Smc	ANI speices 84	Sm14
766	GCA_902488845.1	UHGG-TPA_MGYG-HGUT-03761	uncultured Stenotrophomonas sp.	Complex 38/Smc	ANI speices 84	Sm14
767	GCA_963524615.1	ERR9969053_bin.8_MetaWRAP_v1.3_MAG	Stenotrophomonas maltophilia	Complex 38/Smc	ANI speices 84	Sm14
768	GCA_001516595.1	ASM151659v1	Stenotrophomonas maltophilia	Complex 38/Smc	ANI speices 85	Stenotrophomonas muris(Sm4a)
769	GCA_004795795.1	ASM479579v1	Stenotrophomonas sp. PAMC25021	Complex 38/Smc	ANI speices 85	Stenotrophomonas muris(Sm4a)
770	GCA_009647575.1	ASM964757v1	Stenotrophomonas sp. MY18	Complex 38/Smc	ANI speices 85	Stenotrophomonas muris(Sm4a)
771	GCA_009647965.1	ASM964796v1	Stenotrophomonas sp. M37	Complex 38/Smc	ANI speices 85	Stenotrophomonas muris(Sm4a)
772	GCA_009648135.1	ASM964813v1	Stenotrophomonas sp. MY17	Complex 38/Smc	ANI speices 85	Stenotrophomonas muris(Sm4a)
773	GCA_009648165.1	ASM964816v1	Stenotrophomonas sp. MY15	Complex 38/Smc	ANI speices 85	Stenotrophomonas muris(Sm4a)
774	GCA_015693845.1	ASM1569384v1	Stenotrophomonas sp. 232	Complex 38/Smc	ANI speices 85	Stenotrophomonas muris(Sm4a)
775	GCA_015996525.1	ASM1599652v1	Stenotrophomonas maltophilia	Complex 38/Smc	ANI speices 85	Stenotrophomonas muris(Sm4a)
776	GCA_015996635.1	ASM1599663v1	Stenotrophomonas maltophilia	Complex 38/Smc	ANI speices 85	Stenotrophomonas muris(Sm4a)
777	GCA_015996705.1	ASM1599670v1	Stenotrophomonas maltophilia	Complex 38/Smc	ANI speices 85	Stenotrophomonas muris(Sm4a)
778	GCA_015996895.1	ASM1599689v1	Stenotrophomonas maltophilia	Complex 38/Smc	ANI speices 85	Stenotrophomonas muris(Sm4a)
779	GCA_015997205.1	ASM1599720v1	Stenotrophomonas maltophilia	Complex 38/Smc	ANI speices 85	Stenotrophomonas muris(Sm4a)
780	GCA_015997285.1	ASM1599728v1	Stenotrophomonas maltophilia	Complex 38/Smc	ANI speices 85	Stenotrophomonas muris(Sm4a)
781	GCA_015997295.1	ASM1599729v1	Stenotrophomonas maltophilia	Complex 38/Smc	ANI speices 85	Stenotrophomonas muris(Sm4a)
782	GCA_015997385.1	ASM1599738v1	Stenotrophomonas maltophilia	Complex 38/Smc	ANI speices 85	Stenotrophomonas muris(Sm4a)
783	GCA_015997565.1	ASM1599756v1	Stenotrophomonas maltophilia	Complex 38/Smc	ANI speices 85	Stenotrophomonas muris(Sm4a)
784	GCA_015997575.1	ASM1599757v1	Stenotrophomonas maltophilia	Complex 38/Smc	ANI speices 85	Stenotrophomonas muris(Sm4a)
785	GCA_015997665.1	ASM1599766v1	Stenotrophomonas maltophilia	Complex 38/Smc	ANI speices 85	Stenotrophomonas muris(Sm4a)
786	GCA_015998025.1	ASM1599802v1	Stenotrophomonas maltophilia	Complex 38/Smc	ANI speices 85	Stenotrophomonas muris(Sm4a)
787	GCA_015998215.1	ASM1599821v1	Stenotrophomonas maltophilia	Complex 38/Smc	ANI speices 85	Stenotrophomonas muris(Sm4a)
788	GCA_015998295.1	ASM1599829v1	Stenotrophomonas maltophilia	Complex 38/Smc	ANI speices 85	Stenotrophomonas muris(Sm4a)
789	GCA_015998495.1	ASM1599849v1	Stenotrophomonas maltophilia	Complex 38/Smc	ANI speices 85	Stenotrophomonas muris(Sm4a)
790	GCA_015998565.1	ASM1599856v1	Stenotrophomonas maltophilia	Complex 38/Smc	ANI speices 85	Stenotrophomonas muris(Sm4a)
791	GCA_015998795.1	ASM1599879v1	Stenotrophomonas maltophilia	Complex 38/Smc	ANI speices 85	Stenotrophomonas muris(Sm4a)
792	GCA_015998845.1	ASM1599884v1	Stenotrophomonas maltophilia	Complex 38/Smc	ANI speices 85	Stenotrophomonas muris(Sm4a)
793	GCA_015998885.1	ASM1599888v1	Stenotrophomonas maltophilia	Complex 38/Smc	ANI speices 85	Stenotrophomonas muris(Sm4a)
794	GCA_015998945.1	ASM1599894v1	Stenotrophomonas maltophilia	Complex 38/Smc	ANI speices 85	Stenotrophomonas muris(Sm4a)
795	GCA_017876915.1	ASM1787691v1	Stenotrophomonas sp. PvP093	Complex 38/Smc	ANI speices 85	Stenotrophomonas muris(Sm4a)
796	GCA_024621935.1	ASM2462193v1	Stenotrophomonas muris	Complex 38/Smc	ANI speices 85	Stenotrophomonas muris(Sm4a)
797	GCA_029836715.1	ASM2983671v1	Stenotrophomonas sp. GD04064	Complex 38/Smc	ANI speices 85	Stenotrophomonas muris(Sm4a)
798	GCA_029837355.1	ASM2983735v1	Stenotrophomonas sp. GD04032	Complex 38/Smc	ANI speices 85	Stenotrophomonas muris(Sm4a)
799	GCA_029839185.1	ASM2983918v1	Stenotrophomonas sp. GD03948	Complex 38/Smc	ANI speices 85	Stenotrophomonas muris(Sm4a)
800	GCA_029843145.1	ASM2984314v1	Stenotrophomonas sp. GD03744	Complex 38/Smc	ANI speices 85	Stenotrophomonas muris(Sm4a)
801	GCA_030345295.1	ASM3034529v1	Stenotrophomonas sp. 8(2023)	Complex 38/Smc	ANI speices 85	Stenotrophomonas muris(Sm4a)
802	GCA_030985815.1	ASM3098581v1	Stenotrophomonas sp. Sm2017	Complex 38/Smc	ANI speices 85	Stenotrophomonas muris(Sm4a)
803	GCA_031582865.1	ASM3158286v1	Stenotrophomonas sp. 9	Complex 38/Smc	ANI speices 85	Stenotrophomonas muris(Sm4a)
804	GCA_034506535.1	ASM3450653v1	Stenotrophomonas muris	Complex 38/Smc	ANI speices 85	Stenotrophomonas muris(Sm4a)
805	GCA_036318725.1	ASM3631872v1	Stenotrophomonas muris	Complex 38/Smc	ANI speices 85	Stenotrophomonas muris(Sm4a)
806	GCA_036318825.1	ASM3631882v1	Stenotrophomonas muris	Complex 38/Smc	ANI speices 85	Stenotrophomonas muris(Sm4a)
807	GCA_036318845.1	ASM3631884v1	Stenotrophomonas muris	Complex 38/Smc	ANI speices 85	Stenotrophomonas muris(Sm4a)
808	GCA_036318865.1	ASM3631886v1	Stenotrophomonas muris	Complex 38/Smc	ANI speices 85	Stenotrophomonas muris(Sm4a)
809	GCA_036318885.1	ASM3631888v1	Stenotrophomonas muris	Complex 38/Smc	ANI speices 85	Stenotrophomonas muris(Sm4a)
810	GCA_037079825.1	ASM3707982v1	Stenotrophomonas muris	Complex 38/Smc	ANI speices 85	Stenotrophomonas muris(Sm4a)
811	GCA_037079895.1	ASM3707989v1	Stenotrophomonas muris	Complex 38/Smc	ANI speices 85	Stenotrophomonas muris(Sm4a)
812	GCA_037079915.1	ASM3707991v1	Stenotrophomonas muris	Complex 38/Smc	ANI speices 85	Stenotrophomonas muris(Sm4a)
813	GCA_913778895.1	SP131_1_metabat2_genome_mining.22	uncultured Stenotrophomonas sp.	Complex 38/Smc	ANI speices 85	Stenotrophomonas muris(Sm4a)
814	GCA_002799155.1	ASM279915v1	Stenotrophomonas maltophilia	Complex 38/Smc	ANI speices 86
815	GCA_025461065.1	ASM2546106v1	Stenotrophomonas maltophilia	Complex 38/Smc	ANI speices 86
816	GCA_025461475.1	ASM2546147v1	Stenotrophomonas maltophilia	Complex 38/Smc	ANI speices 86
817	GCA_025461655.1	ASM2546165v1	Stenotrophomonas maltophilia	Complex 38/Smc	ANI speices 86
818	GCA_025461755.1	ASM2546175v1	Stenotrophomonas maltophilia	Complex 38/Smc	ANI speices 86
819	GCA_036319965.1	ASM3631996v1	Stenotrophomonas sp. SMYL41	Complex 38/Smc	ANI speices 86
820	GCA_902158455.2	H_69_creteil_V2	Stenotrophomonas maltophilia	Complex 38/Smc	ANI speices 86
821	GCA_000223885.1	ASM22388v1	Stenotrophomonas maltophilia JV3	Complex 38/Smc	ANI speices 87	Sm4b
822	GCA_001051925.1	Steno1	Stenotrophomonas maltophilia	Complex 38/Smc	ANI speices 87	Sm4b
823	GCA_001939825.1	ASM193982v1	Stenotrophomonas sp. TD3	Complex 38/Smc	ANI speices 87	Sm4b
824	GCA_002192255.1	ASM219225v1	Stenotrophomonas sp. WZN-1	Complex 38/Smc	ANI speices 87	Sm4b
825	GCA_002847385.1	ASM284738v1	Stenotrophomonas maltophilia	Complex 38/Smc	ANI speices 87	Sm4b
826	GCA_003550055.1	ASM355005v1	Stenotrophomonas sp. AG209	Complex 38/Smc	ANI speices 87	Sm4b
827	GCA_004793415.1	ASM479341v1	Stenotrophomonas maltophilia	Complex 38/Smc	ANI speices 87	Sm4b
828	GCA_010609185.1	ASM1060918v1	Stenotrophomonas maltophilia	Complex 38/Smc	ANI speices 87	Sm4b
829	GCA_015956405.1	ASM1595640v1	Stenotrophomonas maltophilia	Complex 38/Smc	ANI speices 87	Sm4b
830	GCA_015997415.1	ASM1599741v1	Stenotrophomonas maltophilia	Complex 38/Smc	ANI speices 87	Sm4b
831	GCA_015998105.1	ASM1599810v1	Stenotrophomonas maltophilia	Complex 38/Smc	ANI speices 87	Sm4b
832	GCA_015998965.1	ASM1599896v1	Stenotrophomonas maltophilia	Complex 38/Smc	ANI speices 87	Sm4b
833	GCA_017150175.1	ASM1715017v1	Stenotrophomonas maltophilia	Complex 38/Smc	ANI speices 87	Sm4b
834	GCA_029770645.2	PDT001354574.2	Stenotrophomonas maltophilia	Complex 38/Smc	ANI speices 87	Sm4b
835	GCA_029770645.3	PDT001354574.3	Stenotrophomonas maltophilia	Complex 38/Smc	ANI speices 87	Sm4b
836	GCA_029773185.1	PDT000444077.1	Stenotrophomonas maltophilia	Complex 38/Smc	ANI speices 87	Sm4b
837	GCA_032099445.1	ASM3209944v1	Stenotrophomonas sp.	Complex 38/Smc	ANI speices 87	Sm4b
838	GCA_902158085.2	H_154_fougeres_V2	Stenotrophomonas maltophilia	Complex 38/Smc	ANI speices 87	Sm4b
839	GCA_006970445.1	ASM697044v1	Stenotrophomonas maltophilia	Complex 38/Smc	ANI speices 88
840	GCA_019510225.1	ASM1951022v1	Stenotrophomonas sp.	Complex 38/Smc	ANI speices 88
841	GCA_034148905.1	PDT002016641.1	Stenotrophomonas maltophilia	Complex 38/Smc	ANI speices 88
842	GCA_003525885.1	ASM352588v1	Stenotrophomonas sp.	Complex 38/Smc	ANI speices 89
843	GCA_015996945.1	ASM1599694v1	Stenotrophomonas maltophilia	Complex 38/Smc	ANI speices 90
844	GCA_030658505.2	ASM3065850v2	Stenotrophomonas sp. RAC2	Complex 38/Smc	ANI speices 90
845	GCA_902158055.2	H_144_saintdenis_V2	Stenotrophomonas maltophilia	Complex 38/Smc	ANI speices 90
846	GCA_000072485.1	ASM7248v1	Stenotrophomonas maltophilia K279a	Complex 38/Smc	ANI speices 91	Stenotrophomonas maltophilia(Sm6)
847	GCA_000287935.1	Sten_malt_Ab55555_V1	Stenotrophomonas maltophilia Ab55555	Complex 38/Smc	ANI speices 91	Stenotrophomonas maltophilia(Sm6)
848	GCA_000344215.1	EPM1_1.0	Stenotrophomonas maltophilia EPM1	Complex 38/Smc	ANI speices 91	Stenotrophomonas maltophilia(Sm6)
849	GCA_000455625.1	Stmalt0435	Stenotrophomonas maltophilia stmalt0435	Complex 38/Smc	ANI speices 91	Stenotrophomonas maltophilia(Sm6)
850	GCA_000499565.1	Stmalt0377	Stenotrophomonas maltophilia stmalt0377	Complex 38/Smc	ANI speices 91	Stenotrophomonas maltophilia(Sm6)
851	GCA_000597745.1	XMT-16JAN14	Stenotrophomonas maltophilia MTCC 434	Complex 38/Smc	ANI speices 91	Stenotrophomonas maltophilia(Sm6)
852	GCA_000742995.1	ASM74299v1	Stenotrophomonas maltophilia	Complex 38/Smc	ANI speices 91	Stenotrophomonas maltophilia(Sm6)
853	GCA_000877275.1	ASM87727v1	Stenotrophomonas maltophilia WJ66	Complex 38/Smc	ANI speices 91	Stenotrophomonas maltophilia(Sm6)
854	GCA_000973145.1	ASM97314v1	Stenotrophomonas maltophilia	Complex 38/Smc	ANI speices 91	Stenotrophomonas maltophilia(Sm6)
855	GCA_001068535.1	ASM106853v1	Stenotrophomonas maltophilia	Complex 38/Smc	ANI speices 91	Stenotrophomonas maltophilia(Sm6)
856	GCA_001068915.1	ASM106891v1	Stenotrophomonas maltophilia	Complex 38/Smc	ANI speices 91	Stenotrophomonas maltophilia(Sm6)
857	GCA_001069005.1	ASM106900v1	Stenotrophomonas maltophilia	Complex 38/Smc	ANI speices 91	Stenotrophomonas maltophilia(Sm6)
858	GCA_001069105.1	ASM106910v1	Stenotrophomonas maltophilia	Complex 38/Smc	ANI speices 91	Stenotrophomonas maltophilia(Sm6)
859	GCA_001069295.1	ASM106929v1	Stenotrophomonas maltophilia	Complex 38/Smc	ANI speices 91	Stenotrophomonas maltophilia(Sm6)
860	GCA_001069555.1	ASM106955v1	Stenotrophomonas maltophilia	Complex 38/Smc	ANI speices 91	Stenotrophomonas maltophilia(Sm6)
861	GCA_001069605.1	ASM106960v1	Stenotrophomonas maltophilia	Complex 38/Smc	ANI speices 91	Stenotrophomonas maltophilia(Sm6)
862	GCA_001069615.1	ASM106961v1	Stenotrophomonas maltophilia	Complex 38/Smc	ANI speices 91	Stenotrophomonas maltophilia(Sm6)
863	GCA_001069715.1	ASM106971v1	Stenotrophomonas maltophilia	Complex 38/Smc	ANI speices 91	Stenotrophomonas maltophilia(Sm6)
864	GCA_001069755.1	ASM106975v1	Stenotrophomonas maltophilia	Complex 38/Smc	ANI speices 91	Stenotrophomonas maltophilia(Sm6)
865	GCA_001071195.1	ASM107119v1	Stenotrophomonas maltophilia	Complex 38/Smc	ANI speices 91	Stenotrophomonas maltophilia(Sm6)
866	GCA_001071285.1	ASM107128v1	Stenotrophomonas maltophilia	Complex 38/Smc	ANI speices 91	Stenotrophomonas maltophilia(Sm6)
867	GCA_001072195.1	ASM107219v1	Stenotrophomonas maltophilia	Complex 38/Smc	ANI speices 91	Stenotrophomonas maltophilia(Sm6)
868	GCA_001072355.1	ASM107235v1	Stenotrophomonas maltophilia	Complex 38/Smc	ANI speices 91	Stenotrophomonas maltophilia(Sm6)
869	GCA_001072535.1	ASM107253v1	Stenotrophomonas maltophilia	Complex 38/Smc	ANI speices 91	Stenotrophomonas maltophilia(Sm6)
870	GCA_001072635.1	ASM107263v1	Stenotrophomonas maltophilia	Complex 38/Smc	ANI speices 91	Stenotrophomonas maltophilia(Sm6)
871	GCA_001072655.1	ASM107265v1	Stenotrophomonas maltophilia	Complex 38/Smc	ANI speices 91	Stenotrophomonas maltophilia(Sm6)
872	GCA_001073355.1	ASM107335v1	Stenotrophomonas maltophilia	Complex 38/Smc	ANI speices 91	Stenotrophomonas maltophilia(Sm6)
873	GCA_001074595.1	ASM107459v1	Stenotrophomonas maltophilia	Complex 38/Smc	ANI speices 91	Stenotrophomonas maltophilia(Sm6)
874	GCA_001074705.1	ASM107470v1	Stenotrophomonas maltophilia	Complex 38/Smc	ANI speices 91	Stenotrophomonas maltophilia(Sm6)
875	GCA_001075145.1	ASM107514v1	Stenotrophomonas maltophilia	Complex 38/Smc	ANI speices 91	Stenotrophomonas maltophilia(Sm6)
876	GCA_001075175.1	ASM107517v1	Stenotrophomonas maltophilia	Complex 38/Smc	ANI speices 91	Stenotrophomonas maltophilia(Sm6)
877	GCA_001275085.1	ISMMS4v1	Stenotrophomonas maltophilia	Complex 38/Smc	ANI speices 91	Stenotrophomonas maltophilia(Sm6)
878	GCA_001499695.1	BurE1	Stenotrophomonas maltophilia	Complex 38/Smc	ANI speices 91	Stenotrophomonas maltophilia(Sm6)
879	GCA_001516605.1	ASM151660v1	Stenotrophomonas maltophilia	Complex 38/Smc	ANI speices 91	Stenotrophomonas maltophilia(Sm6)
880	GCA_001542395.1	ASM154239v1	Stenotrophomonas maltophilia	Complex 38/Smc	ANI speices 91	Stenotrophomonas maltophilia(Sm6)
881	GCA_001591205.1	ASM159120v1	Stenotrophomonas maltophilia NBRC 14161	Complex 38/Smc	ANI speices 91	Stenotrophomonas maltophilia(Sm6)
882	GCA_001595975.1	ASM159597v1	Stenotrophomonas maltophilia	Complex 38/Smc	ANI speices 91	Stenotrophomonas maltophilia(Sm6)
883	GCA_001676375.1	ASM167637v1	Stenotrophomonas maltophilia	Complex 38/Smc	ANI speices 91	Stenotrophomonas maltophilia(Sm6)
884	GCA_001974685.1	ASM197468v1	Stenotrophomonas sp. MB339	Complex 38/Smc	ANI speices 91	Stenotrophomonas maltophilia(Sm6)
885	GCA_001975525.1	ASM197552v1	Stenotrophomonas sp. KAs 5-3	Complex 38/Smc	ANI speices 91	Stenotrophomonas maltophilia(Sm6)
886	GCA_001997185.1	ASM199718v1	Stenotrophomonas maltophilia	Complex 38/Smc	ANI speices 91	Stenotrophomonas maltophilia(Sm6)
887	GCA_002189565.1	ASM218956v1	Stenotrophomonas maltophilia	Complex 38/Smc	ANI speices 91	Stenotrophomonas maltophilia(Sm6)
888	GCA_002205155.1	ASM220515v1	Stenotrophomonas maltophilia	Complex 38/Smc	ANI speices 91	Stenotrophomonas maltophilia(Sm6)
889	GCA_002205175.1	ASM220517v1	Stenotrophomonas maltophilia	Complex 38/Smc	ANI speices 91	Stenotrophomonas maltophilia(Sm6)
890	GCA_002205295.1	ASM220529v1	Stenotrophomonas maltophilia	Complex 38/Smc	ANI speices 91	Stenotrophomonas maltophilia(Sm6)
891	GCA_002208885.2	ASM220888v2	Stenotrophomonas maltophilia	Complex 38/Smc	ANI speices 91	Stenotrophomonas maltophilia(Sm6)
892	GCA_002294505.1	ASM229450v1	Stenotrophomonas maltophilia	Complex 38/Smc	ANI speices 91	Stenotrophomonas maltophilia(Sm6)
893	GCA_002296355.1	ASM229635v1	Stenotrophomonas maltophilia	Complex 38/Smc	ANI speices 91	Stenotrophomonas maltophilia(Sm6)
894	GCA_002320635.1	ASM232063v1	Stenotrophomonas maltophilia	Complex 38/Smc	ANI speices 91	Stenotrophomonas maltophilia(Sm6)
895	GCA_002335325.1	ASM233532v1	Stenotrophomonas maltophilia	Complex 38/Smc	ANI speices 91	Stenotrophomonas maltophilia(Sm6)
896	GCA_002378345.1	ASM237834v1	Stenotrophomonas maltophilia	Complex 38/Smc	ANI speices 91	Stenotrophomonas maltophilia(Sm6)
897	GCA_002389805.1	ASM238980v1	Stenotrophomonas maltophilia	Complex 38/Smc	ANI speices 91	Stenotrophomonas maltophilia(Sm6)
898	GCA_002391785.1	ASM239178v1	Stenotrophomonas maltophilia	Complex 38/Smc	ANI speices 91	Stenotrophomonas maltophilia(Sm6)
899	GCA_002415825.1	ASM241582v1	Stenotrophomonas maltophilia	Complex 38/Smc	ANI speices 91	Stenotrophomonas maltophilia(Sm6)
900	GCA_002421325.1	ASM242132v1	Stenotrophomonas maltophilia	Complex 38/Smc	ANI speices 91	Stenotrophomonas maltophilia(Sm6)
901	GCA_002453345.1	ASM245334v1	Stenotrophomonas maltophilia	Complex 38/Smc	ANI speices 91	Stenotrophomonas maltophilia(Sm6)
902	GCA_002470085.1	ASM247008v1	Stenotrophomonas maltophilia	Complex 38/Smc	ANI speices 91	Stenotrophomonas maltophilia(Sm6)
903	GCA_002478195.1	ASM247819v1	Stenotrophomonas maltophilia	Complex 38/Smc	ANI speices 91	Stenotrophomonas maltophilia(Sm6)
904	GCA_002501375.1	ASM250137v1	Stenotrophomonas maltophilia	Complex 38/Smc	ANI speices 91	Stenotrophomonas maltophilia(Sm6)
905	GCA_002738625.1	ASM273862v1	Stenotrophomonas maltophilia	Complex 38/Smc	ANI speices 91	Stenotrophomonas maltophilia(Sm6)
906	GCA_002738635.1	ASM273863v1	Stenotrophomonas maltophilia	Complex 38/Smc	ANI speices 91	Stenotrophomonas maltophilia(Sm6)
907	GCA_002738665.1	ASM273866v1	Stenotrophomonas maltophilia	Complex 38/Smc	ANI speices 91	Stenotrophomonas maltophilia(Sm6)
908	GCA_002738675.1	ASM273867v1	Stenotrophomonas maltophilia	Complex 38/Smc	ANI speices 91	Stenotrophomonas maltophilia(Sm6)
909	GCA_002738705.1	ASM273870v1	Stenotrophomonas maltophilia	Complex 38/Smc	ANI speices 91	Stenotrophomonas maltophilia(Sm6)
910	GCA_002738715.1	ASM273871v1	Stenotrophomonas maltophilia	Complex 38/Smc	ANI speices 91	Stenotrophomonas maltophilia(Sm6)
911	GCA_002738725.1	ASM273872v1	Stenotrophomonas maltophilia	Complex 38/Smc	ANI speices 91	Stenotrophomonas maltophilia(Sm6)
912	GCA_002738765.1	ASM273876v1	Stenotrophomonas maltophilia	Complex 38/Smc	ANI speices 91	Stenotrophomonas maltophilia(Sm6)
913	GCA_002738785.1	ASM273878v1	Stenotrophomonas maltophilia	Complex 38/Smc	ANI speices 91	Stenotrophomonas maltophilia(Sm6)
914	GCA_002738805.1	ASM273880v1	Stenotrophomonas maltophilia	Complex 38/Smc	ANI speices 91	Stenotrophomonas maltophilia(Sm6)
915	GCA_002738815.1	ASM273881v1	Stenotrophomonas maltophilia	Complex 38/Smc	ANI speices 91	Stenotrophomonas maltophilia(Sm6)
916	GCA_002738825.1	ASM273882v1	Stenotrophomonas maltophilia	Complex 38/Smc	ANI speices 91	Stenotrophomonas maltophilia(Sm6)
917	GCA_002738845.1	ASM273884v1	Stenotrophomonas maltophilia	Complex 38/Smc	ANI speices 91	Stenotrophomonas maltophilia(Sm6)
918	GCA_002738885.1	ASM273888v1	Stenotrophomonas maltophilia	Complex 38/Smc	ANI speices 91	Stenotrophomonas maltophilia(Sm6)
919	GCA_002738915.1	ASM273891v1	Stenotrophomonas maltophilia	Complex 38/Smc	ANI speices 91	Stenotrophomonas maltophilia(Sm6)
920	GCA_002738925.1	ASM273892v1	Stenotrophomonas maltophilia	Complex 38/Smc	ANI speices 91	Stenotrophomonas maltophilia(Sm6)
921	GCA_002738965.1	ASM273896v1	Stenotrophomonas maltophilia	Complex 38/Smc	ANI speices 91	Stenotrophomonas maltophilia(Sm6)
922	GCA_002738985.1	ASM273898v1	Stenotrophomonas maltophilia	Complex 38/Smc	ANI speices 91	Stenotrophomonas maltophilia(Sm6)
923	GCA_002739015.1	ASM273901v1	Stenotrophomonas maltophilia	Complex 38/Smc	ANI speices 91	Stenotrophomonas maltophilia(Sm6)
924	GCA_002739155.1	ASM273915v1	Stenotrophomonas maltophilia	Complex 38/Smc	ANI speices 91	Stenotrophomonas maltophilia(Sm6)
925	GCA_002739175.1	ASM273917v1	Stenotrophomonas maltophilia	Complex 38/Smc	ANI speices 91	Stenotrophomonas maltophilia(Sm6)
926	GCA_002739195.1	ASM273919v1	Stenotrophomonas maltophilia	Complex 38/Smc	ANI speices 91	Stenotrophomonas maltophilia(Sm6)
927	GCA_002739225.1	ASM273922v1	Stenotrophomonas maltophilia	Complex 38/Smc	ANI speices 91	Stenotrophomonas maltophilia(Sm6)
928	GCA_002739235.1	ASM273923v1	Stenotrophomonas maltophilia	Complex 38/Smc	ANI speices 91	Stenotrophomonas maltophilia(Sm6)
929	GCA_002739255.1	ASM273925v1	Stenotrophomonas maltophilia	Complex 38/Smc	ANI speices 91	Stenotrophomonas maltophilia(Sm6)
930	GCA_002739275.1	ASM273927v1	Stenotrophomonas maltophilia	Complex 38/Smc	ANI speices 91	Stenotrophomonas maltophilia(Sm6)
931	GCA_002739305.1	ASM273930v1	Stenotrophomonas maltophilia	Complex 38/Smc	ANI speices 91	Stenotrophomonas maltophilia(Sm6)
932	GCA_002739315.1	ASM273931v1	Stenotrophomonas maltophilia	Complex 38/Smc	ANI speices 91	Stenotrophomonas maltophilia(Sm6)
933	GCA_002739345.1	ASM273934v1	Stenotrophomonas maltophilia	Complex 38/Smc	ANI speices 91	Stenotrophomonas maltophilia(Sm6)
934	GCA_002739365.1	ASM273936v1	Stenotrophomonas maltophilia	Complex 38/Smc	ANI speices 91	Stenotrophomonas maltophilia(Sm6)
935	GCA_002739375.1	ASM273937v1	Stenotrophomonas maltophilia	Complex 38/Smc	ANI speices 91	Stenotrophomonas maltophilia(Sm6)
936	GCA_002739395.1	ASM273939v1	Stenotrophomonas maltophilia	Complex 38/Smc	ANI speices 91	Stenotrophomonas maltophilia(Sm6)
937	GCA_002739405.1	ASM273940v1	Stenotrophomonas maltophilia	Complex 38/Smc	ANI speices 91	Stenotrophomonas maltophilia(Sm6)
938	GCA_002739445.1	ASM273944v1	Stenotrophomonas maltophilia	Complex 38/Smc	ANI speices 91	Stenotrophomonas maltophilia(Sm6)
939	GCA_002739525.1	ASM273952v1	Stenotrophomonas maltophilia	Complex 38/Smc	ANI speices 91	Stenotrophomonas maltophilia(Sm6)
940	GCA_002739535.1	ASM273953v1	Stenotrophomonas maltophilia	Complex 38/Smc	ANI speices 91	Stenotrophomonas maltophilia(Sm6)
941	GCA_002739585.1	ASM273958v1	Stenotrophomonas maltophilia	Complex 38/Smc	ANI speices 91	Stenotrophomonas maltophilia(Sm6)
942	GCA_002739595.1	ASM273959v1	Stenotrophomonas maltophilia	Complex 38/Smc	ANI speices 91	Stenotrophomonas maltophilia(Sm6)
943	GCA_002739605.1	ASM273960v1	Stenotrophomonas maltophilia	Complex 38/Smc	ANI speices 91	Stenotrophomonas maltophilia(Sm6)
944	GCA_002739665.1	ASM273966v1	Stenotrophomonas maltophilia	Complex 38/Smc	ANI speices 91	Stenotrophomonas maltophilia(Sm6)
945	GCA_002739685.1	ASM273968v1	Stenotrophomonas maltophilia	Complex 38/Smc	ANI speices 91	Stenotrophomonas maltophilia(Sm6)
946	GCA_002739715.1	ASM273971v1	Stenotrophomonas maltophilia	Complex 38/Smc	ANI speices 91	Stenotrophomonas maltophilia(Sm6)
947	GCA_002739745.1	ASM273974v1	Stenotrophomonas maltophilia	Complex 38/Smc	ANI speices 91	Stenotrophomonas maltophilia(Sm6)
948	GCA_002739755.1	ASM273975v1	Stenotrophomonas maltophilia	Complex 38/Smc	ANI speices 91	Stenotrophomonas maltophilia(Sm6)
949	GCA_002739775.1	ASM273977v1	Stenotrophomonas maltophilia	Complex 38/Smc	ANI speices 91	Stenotrophomonas maltophilia(Sm6)
950	GCA_002739915.1	ASM273991v1	Stenotrophomonas maltophilia	Complex 38/Smc	ANI speices 91	Stenotrophomonas maltophilia(Sm6)
951	GCA_002739955.1	ASM273995v1	Stenotrophomonas maltophilia	Complex 38/Smc	ANI speices 91	Stenotrophomonas maltophilia(Sm6)
952	GCA_002739985.1	ASM273998v1	Stenotrophomonas maltophilia	Complex 38/Smc	ANI speices 91	Stenotrophomonas maltophilia(Sm6)
953	GCA_002739995.1	ASM273999v1	Stenotrophomonas maltophilia	Complex 38/Smc	ANI speices 91	Stenotrophomonas maltophilia(Sm6)
954	GCA_002740035.1	ASM274003v1	Stenotrophomonas maltophilia	Complex 38/Smc	ANI speices 91	Stenotrophomonas maltophilia(Sm6)
955	GCA_002740055.1	ASM274005v1	Stenotrophomonas maltophilia	Complex 38/Smc	ANI speices 91	Stenotrophomonas maltophilia(Sm6)
956	GCA_002740085.1	ASM274008v1	Stenotrophomonas maltophilia	Complex 38/Smc	ANI speices 91	Stenotrophomonas maltophilia(Sm6)
957	GCA_002740095.1	ASM274009v1	Stenotrophomonas maltophilia	Complex 38/Smc	ANI speices 91	Stenotrophomonas maltophilia(Sm6)
958	GCA_002740105.1	ASM274010v1	Stenotrophomonas maltophilia	Complex 38/Smc	ANI speices 91	Stenotrophomonas maltophilia(Sm6)
959	GCA_002740115.1	ASM274011v1	Stenotrophomonas maltophilia	Complex 38/Smc	ANI speices 91	Stenotrophomonas maltophilia(Sm6)
960	GCA_002740165.1	ASM274016v1	Stenotrophomonas maltophilia	Complex 38/Smc	ANI speices 91	Stenotrophomonas maltophilia(Sm6)
961	GCA_002740175.1	ASM274017v1	Stenotrophomonas maltophilia	Complex 38/Smc	ANI speices 91	Stenotrophomonas maltophilia(Sm6)
962	GCA_002740185.1	ASM274018v1	Stenotrophomonas maltophilia	Complex 38/Smc	ANI speices 91	Stenotrophomonas maltophilia(Sm6)
963	GCA_002740265.1	ASM274026v1	Stenotrophomonas maltophilia	Complex 38/Smc	ANI speices 91	Stenotrophomonas maltophilia(Sm6)
964	GCA_002740285.1	ASM274028v1	Stenotrophomonas maltophilia	Complex 38/Smc	ANI speices 91	Stenotrophomonas maltophilia(Sm6)
965	GCA_002740325.1	ASM274032v1	Stenotrophomonas maltophilia	Complex 38/Smc	ANI speices 91	Stenotrophomonas maltophilia(Sm6)
966	GCA_002740345.1	ASM274034v1	Stenotrophomonas maltophilia	Complex 38/Smc	ANI speices 91	Stenotrophomonas maltophilia(Sm6)
967	GCA_002740355.1	ASM274035v1	Stenotrophomonas maltophilia	Complex 38/Smc	ANI speices 91	Stenotrophomonas maltophilia(Sm6)
968	GCA_002740365.1	ASM274036v1	Stenotrophomonas maltophilia	Complex 38/Smc	ANI speices 91	Stenotrophomonas maltophilia(Sm6)
969	GCA_002740395.1	ASM274039v1	Stenotrophomonas maltophilia	Complex 38/Smc	ANI speices 91	Stenotrophomonas maltophilia(Sm6)
970	GCA_002740425.1	ASM274042v1	Stenotrophomonas maltophilia	Complex 38/Smc	ANI speices 91	Stenotrophomonas maltophilia(Sm6)
971	GCA_002799015.1	ASM279901v1	Stenotrophomonas maltophilia	Complex 38/Smc	ANI speices 91	Stenotrophomonas maltophilia(Sm6)
972	GCA_002799055.1	ASM279905v1	Stenotrophomonas maltophilia	Complex 38/Smc	ANI speices 91	Stenotrophomonas maltophilia(Sm6)
973	GCA_002799105.1	ASM279910v1	Stenotrophomonas maltophilia	Complex 38/Smc	ANI speices 91	Stenotrophomonas maltophilia(Sm6)
974	GCA_002799135.1	ASM279913v1	Stenotrophomonas maltophilia	Complex 38/Smc	ANI speices 91	Stenotrophomonas maltophilia(Sm6)
975	GCA_002799145.1	ASM279914v1	Stenotrophomonas maltophilia	Complex 38/Smc	ANI speices 91	Stenotrophomonas maltophilia(Sm6)
976	GCA_002951115.1	ASM295111v1	Stenotrophomonas maltophilia	Complex 38/Smc	ANI speices 91	Stenotrophomonas maltophilia(Sm6)
977	GCA_003006665.1	ASM300666v1	Stenotrophomonas maltophilia	Complex 38/Smc	ANI speices 91	Stenotrophomonas maltophilia(Sm6)
978	GCA_003057835.2	ASM305783v2	Stenotrophomonas maltophilia	Complex 38/Smc	ANI speices 91	Stenotrophomonas maltophilia(Sm6)
979	GCA_003062325.1	ASM306232v1	Stenotrophomonas maltophilia	Complex 38/Smc	ANI speices 91	Stenotrophomonas maltophilia(Sm6)
980	GCA_003062365.2	ASM306236v2	Stenotrophomonas maltophilia	Complex 38/Smc	ANI speices 91	Stenotrophomonas maltophilia(Sm6)
981	GCA_003062375.2	ASM306237v2	Stenotrophomonas maltophilia	Complex 38/Smc	ANI speices 91	Stenotrophomonas maltophilia(Sm6)
982	GCA_003143835.1	ASM314383v1	Stenotrophomonas maltophilia	Complex 38/Smc	ANI speices 91	Stenotrophomonas maltophilia(Sm6)
983	GCA_003244375.1	ASM324437v1	Stenotrophomonas maltophilia	Complex 38/Smc	ANI speices 91	Stenotrophomonas maltophilia(Sm6)
984	GCA_003244415.1	ASM324441v1	Stenotrophomonas maltophilia	Complex 38/Smc	ANI speices 91	Stenotrophomonas maltophilia(Sm6)
985	GCA_003244425.1	ASM324442v1	Stenotrophomonas maltophilia	Complex 38/Smc	ANI speices 91	Stenotrophomonas maltophilia(Sm6)
986	GCA_003244435.1	ASM324443v1	Stenotrophomonas maltophilia	Complex 38/Smc	ANI speices 91	Stenotrophomonas maltophilia(Sm6)
987	GCA_003244465.1	ASM324446v1	Stenotrophomonas maltophilia	Complex 38/Smc	ANI speices 91	Stenotrophomonas maltophilia(Sm6)
988	GCA_003244625.1	ASM324462v1	Stenotrophomonas maltophilia	Complex 38/Smc	ANI speices 91	Stenotrophomonas maltophilia(Sm6)
989	GCA_003244635.1	ASM324463v1	Stenotrophomonas maltophilia	Complex 38/Smc	ANI speices 91	Stenotrophomonas maltophilia(Sm6)
990	GCA_003244645.1	ASM324464v1	Stenotrophomonas maltophilia	Complex 38/Smc	ANI speices 91	Stenotrophomonas maltophilia(Sm6)
991	GCA_003244695.1	ASM324469v1	Stenotrophomonas maltophilia	Complex 38/Smc	ANI speices 91	Stenotrophomonas maltophilia(Sm6)
992	GCA_003244715.1	ASM324471v1	Stenotrophomonas maltophilia	Complex 38/Smc	ANI speices 91	Stenotrophomonas maltophilia(Sm6)
993	GCA_003244725.1	ASM324472v1	Stenotrophomonas maltophilia	Complex 38/Smc	ANI speices 91	Stenotrophomonas maltophilia(Sm6)
994	GCA_003385015.1	ASM338501v1	Stenotrophomonas maltophilia	Complex 38/Smc	ANI speices 91	Stenotrophomonas maltophilia(Sm6)
995	GCA_003385135.1	ASM338513v1	Stenotrophomonas maltophilia	Complex 38/Smc	ANI speices 91	Stenotrophomonas maltophilia(Sm6)
996	GCA_003812985.1	ASM381298v1	Stenotrophomonas maltophilia	Complex 38/Smc	ANI speices 91	Stenotrophomonas maltophilia(Sm6)
997	GCA_003938995.1	ASM393899v1	Stenotrophomonas maltophilia	Complex 38/Smc	ANI speices 91	Stenotrophomonas maltophilia(Sm6)
998	GCA_004346945.1	ASM434694v1	Stenotrophomonas maltophilia	Complex 38/Smc	ANI speices 91	Stenotrophomonas maltophilia(Sm6)
999	GCA_006120755.1	ASM612075v1	Stenotrophomonas maltophilia	Complex 38/Smc	ANI speices 91	Stenotrophomonas maltophilia(Sm6)
1000	GCA_006120775.1	ASM612077v1	Stenotrophomonas maltophilia	Complex 38/Smc	ANI speices 91	Stenotrophomonas maltophilia(Sm6)
1001	GCA_008080405.1	ASM808040v1	Stenotrophomonas maltophilia	Complex 38/Smc	ANI speices 91	Stenotrophomonas maltophilia(Sm6)
1002	GCA_008326785.2	CRB139-1_v2.0	Stenotrophomonas maltophilia	Complex 38/Smc	ANI speices 91	Stenotrophomonas maltophilia(Sm6)
1003	GCA_008693985.1	ASM869398v1	Stenotrophomonas maltophilia	Complex 38/Smc	ANI speices 91	Stenotrophomonas maltophilia(Sm6)
1004	GCA_009676405.1	ASM967640v1	Stenotrophomonas maltophilia	Complex 38/Smc	ANI speices 91	Stenotrophomonas maltophilia(Sm6)
1005	GCA_009676425.1	ASM967642v1	Stenotrophomonas maltophilia	Complex 38/Smc	ANI speices 91	Stenotrophomonas maltophilia(Sm6)
1006	GCA_009676605.1	ASM967660v1	Stenotrophomonas maltophilia	Complex 38/Smc	ANI speices 91	Stenotrophomonas maltophilia(Sm6)
1007	GCA_010586845.1	ASM1058684v1	Stenotrophomonas maltophilia	Complex 38/Smc	ANI speices 91	Stenotrophomonas maltophilia(Sm6)
1008	GCA_010587505.1	ASM1058750v1	Stenotrophomonas maltophilia	Complex 38/Smc	ANI speices 91	Stenotrophomonas maltophilia(Sm6)
1009	GCA_010587645.1	ASM1058764v1	Stenotrophomonas maltophilia	Complex 38/Smc	ANI speices 91	Stenotrophomonas maltophilia(Sm6)
1010	GCA_010587795.1	ASM1058779v1	Stenotrophomonas maltophilia	Complex 38/Smc	ANI speices 91	Stenotrophomonas maltophilia(Sm6)
1011	GCA_010587825.1	ASM1058782v1	Stenotrophomonas maltophilia	Complex 38/Smc	ANI speices 91	Stenotrophomonas maltophilia(Sm6)
1012	GCA_010587945.1	ASM1058794v1	Stenotrophomonas maltophilia	Complex 38/Smc	ANI speices 91	Stenotrophomonas maltophilia(Sm6)
1013	GCA_010604265.1	ASM1060426v1	Stenotrophomonas maltophilia	Complex 38/Smc	ANI speices 91	Stenotrophomonas maltophilia(Sm6)
1014	GCA_010604535.1	ASM1060453v1	Stenotrophomonas maltophilia	Complex 38/Smc	ANI speices 91	Stenotrophomonas maltophilia(Sm6)
1015	GCA_010604545.1	ASM1060454v1	Stenotrophomonas maltophilia	Complex 38/Smc	ANI speices 91	Stenotrophomonas maltophilia(Sm6)
1016	GCA_010604635.1	ASM1060463v1	Stenotrophomonas maltophilia	Complex 38/Smc	ANI speices 91	Stenotrophomonas maltophilia(Sm6)
1017	GCA_010604685.1	ASM1060468v1	Stenotrophomonas maltophilia	Complex 38/Smc	ANI speices 91	Stenotrophomonas maltophilia(Sm6)
1018	GCA_010604995.1	ASM1060499v1	Stenotrophomonas maltophilia	Complex 38/Smc	ANI speices 91	Stenotrophomonas maltophilia(Sm6)
1019	GCA_010605045.1	ASM1060504v1	Stenotrophomonas maltophilia	Complex 38/Smc	ANI speices 91	Stenotrophomonas maltophilia(Sm6)
1020	GCA_010605085.1	ASM1060508v1	Stenotrophomonas maltophilia	Complex 38/Smc	ANI speices 91	Stenotrophomonas maltophilia(Sm6)
1021	GCA_010605135.1	ASM1060513v1	Stenotrophomonas maltophilia	Complex 38/Smc	ANI speices 91	Stenotrophomonas maltophilia(Sm6)
1022	GCA_010607475.1	ASM1060747v1	Stenotrophomonas maltophilia	Complex 38/Smc	ANI speices 91	Stenotrophomonas maltophilia(Sm6)
1023	GCA_010607735.1	ASM1060773v1	Stenotrophomonas maltophilia	Complex 38/Smc	ANI speices 91	Stenotrophomonas maltophilia(Sm6)
1024	GCA_010608015.1	ASM1060801v1	Stenotrophomonas maltophilia	Complex 38/Smc	ANI speices 91	Stenotrophomonas maltophilia(Sm6)
1025	GCA_010608135.1	ASM1060813v1	Stenotrophomonas maltophilia	Complex 38/Smc	ANI speices 91	Stenotrophomonas maltophilia(Sm6)
1026	GCA_010608365.1	ASM1060836v1	Stenotrophomonas maltophilia	Complex 38/Smc	ANI speices 91	Stenotrophomonas maltophilia(Sm6)
1027	GCA_010608375.1	ASM1060837v1	Stenotrophomonas maltophilia	Complex 38/Smc	ANI speices 91	Stenotrophomonas maltophilia(Sm6)
1028	GCA_010608405.1	ASM1060840v1	Stenotrophomonas maltophilia	Complex 38/Smc	ANI speices 91	Stenotrophomonas maltophilia(Sm6)
1029	GCA_010608595.1	ASM1060859v1	Stenotrophomonas maltophilia	Complex 38/Smc	ANI speices 91	Stenotrophomonas maltophilia(Sm6)
1030	GCA_010608865.1	ASM1060886v1	Stenotrophomonas maltophilia	Complex 38/Smc	ANI speices 91	Stenotrophomonas maltophilia(Sm6)
1031	GCA_010608905.1	ASM1060890v1	Stenotrophomonas maltophilia	Complex 38/Smc	ANI speices 91	Stenotrophomonas maltophilia(Sm6)
1032	GCA_010609445.1	ASM1060944v1	Stenotrophomonas maltophilia	Complex 38/Smc	ANI speices 91	Stenotrophomonas maltophilia(Sm6)
1033	GCA_010609485.1	ASM1060948v1	Stenotrophomonas maltophilia	Complex 38/Smc	ANI speices 91	Stenotrophomonas maltophilia(Sm6)
1034	GCA_010612525.1	ASM1061252v1	Stenotrophomonas maltophilia	Complex 38/Smc	ANI speices 91	Stenotrophomonas maltophilia(Sm6)
1035	GCA_010994075.1	ASM1099407v1	Stenotrophomonas maltophilia	Complex 38/Smc	ANI speices 91	Stenotrophomonas maltophilia(Sm6)
1036	GCA_011386925.1	ASM1138692v1	Stenotrophomonas maltophilia	Complex 38/Smc	ANI speices 91	Stenotrophomonas maltophilia(Sm6)
1037	GCA_012647025.1	ASM1264702v1	Stenotrophomonas maltophilia	Complex 38/Smc	ANI speices 91	Stenotrophomonas maltophilia(Sm6)
1038	GCA_012971765.1	ASM1297176v1	Stenotrophomonas maltophilia	Complex 38/Smc	ANI speices 91	Stenotrophomonas maltophilia(Sm6)
1039	GCA_013184135.1	ASM1318413v1	Stenotrophomonas maltophilia	Complex 38/Smc	ANI speices 91	Stenotrophomonas maltophilia(Sm6)
1040	GCA_013282585.1	ASM1328258v1	Stenotrophomonas maltophilia	Complex 38/Smc	ANI speices 91	Stenotrophomonas maltophilia(Sm6)
1041	GCA_013345715.1	ASM1334571v1	Stenotrophomonas maltophilia	Complex 38/Smc	ANI speices 91	Stenotrophomonas maltophilia(Sm6)
1042	GCA_013403015.1	ASM1340301v1	Stenotrophomonas maltophilia	Complex 38/Smc	ANI speices 91	Stenotrophomonas maltophilia(Sm6)
1043	GCA_013464155.1	ASM1346415v1	Stenotrophomonas maltophilia	Complex 38/Smc	ANI speices 91	Stenotrophomonas maltophilia(Sm6)
1044	GCA_013464165.1	ASM1346416v1	Stenotrophomonas maltophilia	Complex 38/Smc	ANI speices 91	Stenotrophomonas maltophilia(Sm6)
1045	GCA_013464195.1	ASM1346419v1	Stenotrophomonas maltophilia	Complex 38/Smc	ANI speices 91	Stenotrophomonas maltophilia(Sm6)
1046	GCA_013464205.1	ASM1346420v1	Stenotrophomonas maltophilia	Complex 38/Smc	ANI speices 91	Stenotrophomonas maltophilia(Sm6)
1047	GCA_013464215.1	ASM1346421v1	Stenotrophomonas maltophilia	Complex 38/Smc	ANI speices 91	Stenotrophomonas maltophilia(Sm6)
1048	GCA_013464255.1	ASM1346425v1	Stenotrophomonas maltophilia	Complex 38/Smc	ANI speices 91	Stenotrophomonas maltophilia(Sm6)
1049	GCA_013464265.1	ASM1346426v1	Stenotrophomonas maltophilia	Complex 38/Smc	ANI speices 91	Stenotrophomonas maltophilia(Sm6)
1050	GCA_013464295.1	ASM1346429v1	Stenotrophomonas maltophilia	Complex 38/Smc	ANI speices 91	Stenotrophomonas maltophilia(Sm6)
1051	GCA_013464305.1	ASM1346430v1	Stenotrophomonas maltophilia	Complex 38/Smc	ANI speices 91	Stenotrophomonas maltophilia(Sm6)
1052	GCA_013464315.1	ASM1346431v1	Stenotrophomonas maltophilia	Complex 38/Smc	ANI speices 91	Stenotrophomonas maltophilia(Sm6)
1053	GCA_013464355.1	ASM1346435v1	Stenotrophomonas maltophilia	Complex 38/Smc	ANI speices 91	Stenotrophomonas maltophilia(Sm6)
1054	GCA_013464365.1	ASM1346436v1	Stenotrophomonas maltophilia	Complex 38/Smc	ANI speices 91	Stenotrophomonas maltophilia(Sm6)
1055	GCA_013464395.1	ASM1346439v1	Stenotrophomonas maltophilia	Complex 38/Smc	ANI speices 91	Stenotrophomonas maltophilia(Sm6)
1056	GCA_013464405.1	ASM1346440v1	Stenotrophomonas maltophilia	Complex 38/Smc	ANI speices 91	Stenotrophomonas maltophilia(Sm6)
1057	GCA_013464415.1	ASM1346441v1	Stenotrophomonas maltophilia	Complex 38/Smc	ANI speices 91	Stenotrophomonas maltophilia(Sm6)
1058	GCA_013464525.1	ASM1346452v1	Stenotrophomonas maltophilia	Complex 38/Smc	ANI speices 91	Stenotrophomonas maltophilia(Sm6)
1059	GCA_013464555.1	ASM1346455v1	Stenotrophomonas maltophilia	Complex 38/Smc	ANI speices 91	Stenotrophomonas maltophilia(Sm6)
1060	GCA_013464975.1	ASM1346497v1	Stenotrophomonas maltophilia	Complex 38/Smc	ANI speices 91	Stenotrophomonas maltophilia(Sm6)
1061	GCA_013465025.1	ASM1346502v1	Stenotrophomonas maltophilia	Complex 38/Smc	ANI speices 91	Stenotrophomonas maltophilia(Sm6)
1062	GCA_014145825.1	ASM1414582v1	Stenotrophomonas sp. I18B00994	Complex 38/Smc	ANI speices 91	Stenotrophomonas maltophilia(Sm6)
1063	GCA_014156975.1	ASM1415697v1	Stenotrophomonas maltophilia	Complex 38/Smc	ANI speices 91	Stenotrophomonas maltophilia(Sm6)
1064	GCA_014200115.1	ASM1420011v1	Stenotrophomonas maltophilia	Complex 38/Smc	ANI speices 91	Stenotrophomonas maltophilia(Sm6)
1065	GCA_014235265.1	ASM1423526v1	Stenotrophomonas maltophilia	Complex 38/Smc	ANI speices 91	Stenotrophomonas maltophilia(Sm6)
1066	GCA_014236005.1	ASM1423600v1	Stenotrophomonas maltophilia	Complex 38/Smc	ANI speices 91	Stenotrophomonas maltophilia(Sm6)
1067	GCA_014236065.1	ASM1423606v1	Stenotrophomonas maltophilia	Complex 38/Smc	ANI speices 91	Stenotrophomonas maltophilia(Sm6)
1068	GCA_014236105.1	ASM1423610v1	Stenotrophomonas maltophilia	Complex 38/Smc	ANI speices 91	Stenotrophomonas maltophilia(Sm6)
1069	GCA_014236125.1	ASM1423612v1	Stenotrophomonas maltophilia	Complex 38/Smc	ANI speices 91	Stenotrophomonas maltophilia(Sm6)
1070	GCA_014398525.1	ASM1439852v1	Stenotrophomonas maltophilia	Complex 38/Smc	ANI speices 91	Stenotrophomonas maltophilia(Sm6)
1071	GCA_014489825.1	ASM1448982v1	Stenotrophomonas maltophilia	Complex 38/Smc	ANI speices 91	Stenotrophomonas maltophilia(Sm6)
1072	GCA_014581855.1	ASM1458185v1	Stenotrophomonas maltophilia	Complex 38/Smc	ANI speices 91	Stenotrophomonas maltophilia(Sm6)
1073	GCA_014581875.1	ASM1458187v1	Stenotrophomonas maltophilia	Complex 38/Smc	ANI speices 91	Stenotrophomonas maltophilia(Sm6)
1074	GCA_015996605.1	ASM1599660v1	Stenotrophomonas maltophilia	Complex 38/Smc	ANI speices 91	Stenotrophomonas maltophilia(Sm6)
1075	GCA_015996625.1	ASM1599662v1	Stenotrophomonas maltophilia	Complex 38/Smc	ANI speices 91	Stenotrophomonas maltophilia(Sm6)
1076	GCA_015996665.1	ASM1599666v1	Stenotrophomonas maltophilia	Complex 38/Smc	ANI speices 91	Stenotrophomonas maltophilia(Sm6)
1077	GCA_015996685.1	ASM1599668v1	Stenotrophomonas maltophilia	Complex 38/Smc	ANI speices 91	Stenotrophomonas maltophilia(Sm6)
1078	GCA_015996735.1	ASM1599673v1	Stenotrophomonas maltophilia	Complex 38/Smc	ANI speices 91	Stenotrophomonas maltophilia(Sm6)
1079	GCA_015996785.1	ASM1599678v1	Stenotrophomonas maltophilia	Complex 38/Smc	ANI speices 91	Stenotrophomonas maltophilia(Sm6)
1080	GCA_015996795.1	ASM1599679v1	Stenotrophomonas maltophilia	Complex 38/Smc	ANI speices 91	Stenotrophomonas maltophilia(Sm6)
1081	GCA_015996805.1	ASM1599680v1	Stenotrophomonas maltophilia	Complex 38/Smc	ANI speices 91	Stenotrophomonas maltophilia(Sm6)
1082	GCA_015996865.1	ASM1599686v1	Stenotrophomonas maltophilia	Complex 38/Smc	ANI speices 91	Stenotrophomonas maltophilia(Sm6)
1083	GCA_015996915.1	ASM1599691v1	Stenotrophomonas maltophilia	Complex 38/Smc	ANI speices 91	Stenotrophomonas maltophilia(Sm6)
1084	GCA_015996965.1	ASM1599696v1	Stenotrophomonas maltophilia	Complex 38/Smc	ANI speices 91	Stenotrophomonas maltophilia(Sm6)
1085	GCA_015996995.1	ASM1599699v1	Stenotrophomonas maltophilia	Complex 38/Smc	ANI speices 91	Stenotrophomonas maltophilia(Sm6)
1086	GCA_015997005.1	ASM1599700v1	Stenotrophomonas maltophilia	Complex 38/Smc	ANI speices 91	Stenotrophomonas maltophilia(Sm6)
1087	GCA_015997125.1	ASM1599712v1	Stenotrophomonas maltophilia	Complex 38/Smc	ANI speices 91	Stenotrophomonas maltophilia(Sm6)
1088	GCA_015997135.1	ASM1599713v1	Stenotrophomonas maltophilia	Complex 38/Smc	ANI speices 91	Stenotrophomonas maltophilia(Sm6)
1089	GCA_015997225.1	ASM1599722v1	Stenotrophomonas maltophilia	Complex 38/Smc	ANI speices 91	Stenotrophomonas maltophilia(Sm6)
1090	GCA_015997305.1	ASM1599730v1	Stenotrophomonas maltophilia	Complex 38/Smc	ANI speices 91	Stenotrophomonas maltophilia(Sm6)
1091	GCA_015997355.1	ASM1599735v1	Stenotrophomonas maltophilia	Complex 38/Smc	ANI speices 91	Stenotrophomonas maltophilia(Sm6)
1092	GCA_015997395.1	ASM1599739v1	Stenotrophomonas maltophilia	Complex 38/Smc	ANI speices 91	Stenotrophomonas maltophilia(Sm6)
1093	GCA_015997525.1	ASM1599752v1	Stenotrophomonas maltophilia	Complex 38/Smc	ANI speices 91	Stenotrophomonas maltophilia(Sm6)
1094	GCA_015997535.1	ASM1599753v1	Stenotrophomonas maltophilia	Complex 38/Smc	ANI speices 91	Stenotrophomonas maltophilia(Sm6)
1095	GCA_015997615.1	ASM1599761v1	Stenotrophomonas maltophilia	Complex 38/Smc	ANI speices 91	Stenotrophomonas maltophilia(Sm6)
1096	GCA_015997625.1	ASM1599762v1	Stenotrophomonas maltophilia	Complex 38/Smc	ANI speices 91	Stenotrophomonas maltophilia(Sm6)
1097	GCA_015997715.1	ASM1599771v1	Stenotrophomonas maltophilia	Complex 38/Smc	ANI speices 91	Stenotrophomonas maltophilia(Sm6)
1098	GCA_015997745.1	ASM1599774v1	Stenotrophomonas maltophilia	Complex 38/Smc	ANI speices 91	Stenotrophomonas maltophilia(Sm6)
1099	GCA_015997795.1	ASM1599779v1	Stenotrophomonas maltophilia	Complex 38/Smc	ANI speices 91	Stenotrophomonas maltophilia(Sm6)
1100	GCA_015997845.1	ASM1599784v1	Stenotrophomonas maltophilia	Complex 38/Smc	ANI speices 91	Stenotrophomonas maltophilia(Sm6)
1101	GCA_015997855.1	ASM1599785v1	Stenotrophomonas maltophilia	Complex 38/Smc	ANI speices 91	Stenotrophomonas maltophilia(Sm6)
1102	GCA_015997905.1	ASM1599790v1	Stenotrophomonas maltophilia	Complex 38/Smc	ANI speices 91	Stenotrophomonas maltophilia(Sm6)
1103	GCA_015997945.1	ASM1599794v1	Stenotrophomonas maltophilia	Complex 38/Smc	ANI speices 91	Stenotrophomonas maltophilia(Sm6)
1104	GCA_015997985.1	ASM1599798v1	Stenotrophomonas maltophilia	Complex 38/Smc	ANI speices 91	Stenotrophomonas maltophilia(Sm6)
1105	GCA_015998005.1	ASM1599800v1	Stenotrophomonas maltophilia	Complex 38/Smc	ANI speices 91	Stenotrophomonas maltophilia(Sm6)
1106	GCA_015998085.1	ASM1599808v1	Stenotrophomonas maltophilia	Complex 38/Smc	ANI speices 91	Stenotrophomonas maltophilia(Sm6)
1107	GCA_015998115.1	ASM1599811v1	Stenotrophomonas maltophilia	Complex 38/Smc	ANI speices 91	Stenotrophomonas maltophilia(Sm6)
1108	GCA_015998125.1	ASM1599812v1	Stenotrophomonas maltophilia	Complex 38/Smc	ANI speices 91	Stenotrophomonas maltophilia(Sm6)
1109	GCA_015998195.1	ASM1599819v1	Stenotrophomonas maltophilia	Complex 38/Smc	ANI speices 91	Stenotrophomonas maltophilia(Sm6)
1110	GCA_015998205.1	ASM1599820v1	Stenotrophomonas maltophilia	Complex 38/Smc	ANI speices 91	Stenotrophomonas maltophilia(Sm6)
1111	GCA_015998255.1	ASM1599825v1	Stenotrophomonas maltophilia	Complex 38/Smc	ANI speices 91	Stenotrophomonas maltophilia(Sm6)
1112	GCA_015998285.1	ASM1599828v1	Stenotrophomonas maltophilia	Complex 38/Smc	ANI speices 91	Stenotrophomonas maltophilia(Sm6)
1113	GCA_015998335.1	ASM1599833v1	Stenotrophomonas maltophilia	Complex 38/Smc	ANI speices 91	Stenotrophomonas maltophilia(Sm6)
1114	GCA_015998355.1	ASM1599835v1	Stenotrophomonas maltophilia	Complex 38/Smc	ANI speices 91	Stenotrophomonas maltophilia(Sm6)
1115	GCA_015998385.1	ASM1599838v1	Stenotrophomonas maltophilia	Complex 38/Smc	ANI speices 91	Stenotrophomonas maltophilia(Sm6)
1116	GCA_015998415.1	ASM1599841v1	Stenotrophomonas maltophilia	Complex 38/Smc	ANI speices 91	Stenotrophomonas maltophilia(Sm6)
1117	GCA_015998435.1	ASM1599843v1	Stenotrophomonas maltophilia	Complex 38/Smc	ANI speices 91	Stenotrophomonas maltophilia(Sm6)
1118	GCA_015998455.1	ASM1599845v1	Stenotrophomonas maltophilia	Complex 38/Smc	ANI speices 91	Stenotrophomonas maltophilia(Sm6)
1119	GCA_015998485.1	ASM1599848v1	Stenotrophomonas maltophilia	Complex 38/Smc	ANI speices 91	Stenotrophomonas maltophilia(Sm6)
1120	GCA_015998545.1	ASM1599854v1	Stenotrophomonas maltophilia	Complex 38/Smc	ANI speices 91	Stenotrophomonas maltophilia(Sm6)
1121	GCA_015998585.1	ASM1599858v1	Stenotrophomonas maltophilia	Complex 38/Smc	ANI speices 91	Stenotrophomonas maltophilia(Sm6)
1122	GCA_015998605.1	ASM1599860v1	Stenotrophomonas maltophilia	Complex 38/Smc	ANI speices 91	Stenotrophomonas maltophilia(Sm6)
1123	GCA_015998665.1	ASM1599866v1	Stenotrophomonas maltophilia	Complex 38/Smc	ANI speices 91	Stenotrophomonas maltophilia(Sm6)
1124	GCA_015998695.1	ASM1599869v1	Stenotrophomonas maltophilia	Complex 38/Smc	ANI speices 91	Stenotrophomonas maltophilia(Sm6)
1125	GCA_015998745.1	ASM1599874v1	Stenotrophomonas maltophilia	Complex 38/Smc	ANI speices 91	Stenotrophomonas maltophilia(Sm6)
1126	GCA_015998765.1	ASM1599876v1	Stenotrophomonas maltophilia	Complex 38/Smc	ANI speices 91	Stenotrophomonas maltophilia(Sm6)
1127	GCA_015998985.1	ASM1599898v1	Stenotrophomonas maltophilia	Complex 38/Smc	ANI speices 91	Stenotrophomonas maltophilia(Sm6)
1128	GCA_015998995.1	ASM1599899v1	Stenotrophomonas maltophilia	Complex 38/Smc	ANI speices 91	Stenotrophomonas maltophilia(Sm6)
1129	GCA_016126935.1	ASM1612693v1	Stenotrophomonas maltophilia	Complex 38/Smc	ANI speices 91	Stenotrophomonas maltophilia(Sm6)
1130	GCA_016652805.1	ASM1665280v1	Stenotrophomonas maltophilia	Complex 38/Smc	ANI speices 91	Stenotrophomonas maltophilia(Sm6)
1131	GCA_016735555.1	ASM1673555v1	Stenotrophomonas maltophilia	Complex 38/Smc	ANI speices 91	Stenotrophomonas maltophilia(Sm6)
1132	GCA_017149615.1	ASM1714961v1	Stenotrophomonas maltophilia	Complex 38/Smc	ANI speices 91	Stenotrophomonas maltophilia(Sm6)
1133	GCA_017149675.1	ASM1714967v1	Stenotrophomonas maltophilia	Complex 38/Smc	ANI speices 91	Stenotrophomonas maltophilia(Sm6)
1134	GCA_017149775.1	ASM1714977v1	Stenotrophomonas maltophilia	Complex 38/Smc	ANI speices 91	Stenotrophomonas maltophilia(Sm6)
1135	GCA_017149835.1	ASM1714983v1	Stenotrophomonas maltophilia	Complex 38/Smc	ANI speices 91	Stenotrophomonas maltophilia(Sm6)
1136	GCA_017149935.1	ASM1714993v1	Stenotrophomonas maltophilia	Complex 38/Smc	ANI speices 91	Stenotrophomonas maltophilia(Sm6)
1137	GCA_017149955.1	ASM1714995v1	Stenotrophomonas maltophilia	Complex 38/Smc	ANI speices 91	Stenotrophomonas maltophilia(Sm6)
1138	GCA_017150055.1	ASM1715005v1	Stenotrophomonas maltophilia	Complex 38/Smc	ANI speices 91	Stenotrophomonas maltophilia(Sm6)
1139	GCA_017150075.1	ASM1715007v1	Stenotrophomonas maltophilia	Complex 38/Smc	ANI speices 91	Stenotrophomonas maltophilia(Sm6)
1140	GCA_017150095.1	ASM1715009v1	Stenotrophomonas maltophilia	Complex 38/Smc	ANI speices 91	Stenotrophomonas maltophilia(Sm6)
1141	GCA_017150155.1	ASM1715015v1	Stenotrophomonas maltophilia	Complex 38/Smc	ANI speices 91	Stenotrophomonas maltophilia(Sm6)
1142	GCA_017150235.1	ASM1715023v1	Stenotrophomonas maltophilia	Complex 38/Smc	ANI speices 91	Stenotrophomonas maltophilia(Sm6)
1143	GCA_017150275.1	ASM1715027v1	Stenotrophomonas maltophilia	Complex 38/Smc	ANI speices 91	Stenotrophomonas maltophilia(Sm6)
1144	GCA_017150295.1	ASM1715029v1	Stenotrophomonas maltophilia	Complex 38/Smc	ANI speices 91	Stenotrophomonas maltophilia(Sm6)
1145	GCA_017150355.1	ASM1715035v1	Stenotrophomonas maltophilia	Complex 38/Smc	ANI speices 91	Stenotrophomonas maltophilia(Sm6)
1146	GCA_017150375.1	ASM1715037v1	Stenotrophomonas maltophilia	Complex 38/Smc	ANI speices 91	Stenotrophomonas maltophilia(Sm6)
1147	GCA_017150435.1	ASM1715043v1	Stenotrophomonas maltophilia	Complex 38/Smc	ANI speices 91	Stenotrophomonas maltophilia(Sm6)
1148	GCA_017150455.1	ASM1715045v1	Stenotrophomonas maltophilia	Complex 38/Smc	ANI speices 91	Stenotrophomonas maltophilia(Sm6)
1149	GCA_017150495.1	ASM1715049v1	Stenotrophomonas maltophilia	Complex 38/Smc	ANI speices 91	Stenotrophomonas maltophilia(Sm6)
1150	GCA_017150555.1	ASM1715055v1	Stenotrophomonas maltophilia	Complex 38/Smc	ANI speices 91	Stenotrophomonas maltophilia(Sm6)
1151	GCA_017150575.1	ASM1715057v1	Stenotrophomonas maltophilia	Complex 38/Smc	ANI speices 91	Stenotrophomonas maltophilia(Sm6)
1152	GCA_017150595.1	ASM1715059v1	Stenotrophomonas maltophilia	Complex 38/Smc	ANI speices 91	Stenotrophomonas maltophilia(Sm6)
1153	GCA_017150655.1	ASM1715065v1	Stenotrophomonas maltophilia	Complex 38/Smc	ANI speices 91	Stenotrophomonas maltophilia(Sm6)
1154	GCA_017150715.1	ASM1715071v1	Stenotrophomonas maltophilia	Complex 38/Smc	ANI speices 91	Stenotrophomonas maltophilia(Sm6)
1155	GCA_017152275.1	ASM1715227v1	Stenotrophomonas maltophilia	Complex 38/Smc	ANI speices 91	Stenotrophomonas maltophilia(Sm6)
1156	GCA_017582655.1	ASM1758265v1	Stenotrophomonas maltophilia	Complex 38/Smc	ANI speices 91	Stenotrophomonas maltophilia(Sm6)
1157	GCA_017838015.1	ASM1783801v1	Stenotrophomonas maltophilia	Complex 38/Smc	ANI speices 91	Stenotrophomonas maltophilia(Sm6)
1158	GCA_017838025.1	ASM1783802v1	Stenotrophomonas maltophilia	Complex 38/Smc	ANI speices 91	Stenotrophomonas maltophilia(Sm6)
1159	GCA_018320795.1	ASM1832079v1	Stenotrophomonas sp. PE591	Complex 38/Smc	ANI speices 91	Stenotrophomonas maltophilia(Sm6)
1160	GCA_018373295.1	ASM1837329v1	Stenotrophomonas maltophilia	Complex 38/Smc	ANI speices 91	Stenotrophomonas maltophilia(Sm6)
1161	GCA_018917605.1	ASM1891760v1	Stenotrophomonas maltophilia	Complex 38/Smc	ANI speices 91	Stenotrophomonas maltophilia(Sm6)
1162	GCA_019203765.1	ASM1920376v1	Stenotrophomonas maltophilia	Complex 38/Smc	ANI speices 91	Stenotrophomonas maltophilia(Sm6)
1163	GCA_019203825.1	ASM1920382v1	Stenotrophomonas sp. Q16	Complex 38/Smc	ANI speices 91	Stenotrophomonas maltophilia(Sm6)
1164	GCA_019891375.1	ASM1989137v1	Stenotrophomonas maltophilia	Complex 38/Smc	ANI speices 91	Stenotrophomonas maltophilia(Sm6)
1165	GCA_020080085.1	ASM2008008v1	Stenotrophomonas maltophilia	Complex 38/Smc	ANI speices 91	Stenotrophomonas maltophilia(Sm6)
1166	GCA_020166085.1	ASM2016608v1	Stenotrophomonas maltophilia	Complex 38/Smc	ANI speices 91	Stenotrophomonas maltophilia(Sm6)
1167	GCA_020641075.2	ASM2064107v2	Stenotrophomonas maltophilia	Complex 38/Smc	ANI speices 91	Stenotrophomonas maltophilia(Sm6)
1168	GCA_020641355.2	ASM2064135v2	Stenotrophomonas maltophilia	Complex 38/Smc	ANI speices 91	Stenotrophomonas maltophilia(Sm6)
1169	GCA_020641395.2	ASM2064139v2	Stenotrophomonas maltophilia	Complex 38/Smc	ANI speices 91	Stenotrophomonas maltophilia(Sm6)
1170	GCA_020641455.2	ASM2064145v2	Stenotrophomonas maltophilia	Complex 38/Smc	ANI speices 91	Stenotrophomonas maltophilia(Sm6)
1171	GCA_021117175.1	ASM2111717v1	Stenotrophomonas maltophilia	Complex 38/Smc	ANI speices 91	Stenotrophomonas maltophilia(Sm6)
1172	GCA_021117195.1	ASM2111719v1	Stenotrophomonas maltophilia	Complex 38/Smc	ANI speices 91	Stenotrophomonas maltophilia(Sm6)
1173	GCA_021139765.1	ASM2113976v1	Stenotrophomonas maltophilia	Complex 38/Smc	ANI speices 91	Stenotrophomonas maltophilia(Sm6)
1174	GCA_021554125.1	ASM2155412v1	Stenotrophomonas maltophilia	Complex 38/Smc	ANI speices 91	Stenotrophomonas maltophilia(Sm6)
1175	GCA_021554135.1	ASM2155413v1	Stenotrophomonas maltophilia	Complex 38/Smc	ANI speices 91	Stenotrophomonas maltophilia(Sm6)
1176	GCA_021554335.1	ASM2155433v1	Stenotrophomonas maltophilia	Complex 38/Smc	ANI speices 91	Stenotrophomonas maltophilia(Sm6)
1177	GCA_021554355.1	ASM2155435v1	Stenotrophomonas maltophilia	Complex 38/Smc	ANI speices 91	Stenotrophomonas maltophilia(Sm6)
1178	GCA_021554375.1	ASM2155437v1	Stenotrophomonas maltophilia	Complex 38/Smc	ANI speices 91	Stenotrophomonas maltophilia(Sm6)
1179	GCA_021554555.1	ASM2155455v1	Stenotrophomonas maltophilia	Complex 38/Smc	ANI speices 91	Stenotrophomonas maltophilia(Sm6)
1180	GCA_021554575.1	ASM2155457v1	Stenotrophomonas maltophilia	Complex 38/Smc	ANI speices 91	Stenotrophomonas maltophilia(Sm6)
1181	GCA_021554595.1	ASM2155459v1	Stenotrophomonas maltophilia	Complex 38/Smc	ANI speices 91	Stenotrophomonas maltophilia(Sm6)
1182	GCA_021554615.1	ASM2155461v1	Stenotrophomonas maltophilia	Complex 38/Smc	ANI speices 91	Stenotrophomonas maltophilia(Sm6)
1183	GCA_022014735.1	ASM2201473v1	Stenotrophomonas maltophilia	Complex 38/Smc	ANI speices 91	Stenotrophomonas maltophilia(Sm6)
1184	GCA_022630625.1	ASM2263062v1	Stenotrophomonas maltophilia	Complex 38/Smc	ANI speices 91	Stenotrophomonas maltophilia(Sm6)
1185	GCA_022630635.1	ASM2263063v1	Stenotrophomonas maltophilia	Complex 38/Smc	ANI speices 91	Stenotrophomonas maltophilia(Sm6)
1186	GCA_022630715.1	ASM2263071v1	Stenotrophomonas maltophilia	Complex 38/Smc	ANI speices 91	Stenotrophomonas maltophilia(Sm6)
1187	GCA_022630735.1	ASM2263073v1	Stenotrophomonas maltophilia	Complex 38/Smc	ANI speices 91	Stenotrophomonas maltophilia(Sm6)
1188	GCA_022630815.1	ASM2263081v1	Stenotrophomonas maltophilia	Complex 38/Smc	ANI speices 91	Stenotrophomonas maltophilia(Sm6)
1189	GCA_022630865.1	ASM2263086v1	Stenotrophomonas maltophilia	Complex 38/Smc	ANI speices 91	Stenotrophomonas maltophilia(Sm6)
1190	GCA_022630915.1	ASM2263091v1	Stenotrophomonas maltophilia	Complex 38/Smc	ANI speices 91	Stenotrophomonas maltophilia(Sm6)
1191	GCA_022630935.1	ASM2263093v1	Stenotrophomonas maltophilia	Complex 38/Smc	ANI speices 91	Stenotrophomonas maltophilia(Sm6)
1192	GCA_022630995.1	ASM2263099v1	Stenotrophomonas maltophilia	Complex 38/Smc	ANI speices 91	Stenotrophomonas maltophilia(Sm6)
1193	GCA_022750675.1	ASM2275067v1	Stenotrophomonas maltophilia	Complex 38/Smc	ANI speices 91	Stenotrophomonas maltophilia(Sm6)
1194	GCA_022750685.1	ASM2275068v1	Stenotrophomonas maltophilia	Complex 38/Smc	ANI speices 91	Stenotrophomonas maltophilia(Sm6)
1195	GCA_022750695.1	ASM2275069v1	Stenotrophomonas maltophilia	Complex 38/Smc	ANI speices 91	Stenotrophomonas maltophilia(Sm6)
1196	GCA_022750755.1	ASM2275075v1	Stenotrophomonas maltophilia	Complex 38/Smc	ANI speices 91	Stenotrophomonas maltophilia(Sm6)
1197	GCA_022750775.1	ASM2275077v1	Stenotrophomonas maltophilia	Complex 38/Smc	ANI speices 91	Stenotrophomonas maltophilia(Sm6)
1198	GCA_022750795.1	ASM2275079v1	Stenotrophomonas maltophilia	Complex 38/Smc	ANI speices 91	Stenotrophomonas maltophilia(Sm6)
1199	GCA_022750835.1	ASM2275083v1	Stenotrophomonas maltophilia	Complex 38/Smc	ANI speices 91	Stenotrophomonas maltophilia(Sm6)
1200	GCA_022750845.1	ASM2275084v1	Stenotrophomonas maltophilia	Complex 38/Smc	ANI speices 91	Stenotrophomonas maltophilia(Sm6)
1201	GCA_022750875.1	ASM2275087v1	Stenotrophomonas maltophilia	Complex 38/Smc	ANI speices 91	Stenotrophomonas maltophilia(Sm6)
1202	GCA_022750885.1	ASM2275088v1	Stenotrophomonas maltophilia	Complex 38/Smc	ANI speices 91	Stenotrophomonas maltophilia(Sm6)
1203	GCA_022750915.1	ASM2275091v1	Stenotrophomonas maltophilia	Complex 38/Smc	ANI speices 91	Stenotrophomonas maltophilia(Sm6)
1204	GCA_022750935.1	ASM2275093v1	Stenotrophomonas maltophilia	Complex 38/Smc	ANI speices 91	Stenotrophomonas maltophilia(Sm6)
1205	GCA_022750955.1	ASM2275095v1	Stenotrophomonas maltophilia	Complex 38/Smc	ANI speices 91	Stenotrophomonas maltophilia(Sm6)
1206	GCA_022750975.1	ASM2275097v1	Stenotrophomonas maltophilia	Complex 38/Smc	ANI speices 91	Stenotrophomonas maltophilia(Sm6)
1207	GCA_022750995.1	ASM2275099v1	Stenotrophomonas maltophilia	Complex 38/Smc	ANI speices 91	Stenotrophomonas maltophilia(Sm6)
1208	GCA_022751005.1	ASM2275100v1	Stenotrophomonas maltophilia	Complex 38/Smc	ANI speices 91	Stenotrophomonas maltophilia(Sm6)
1209	GCA_022751035.1	ASM2275103v1	Stenotrophomonas maltophilia	Complex 38/Smc	ANI speices 91	Stenotrophomonas maltophilia(Sm6)
1210	GCA_022751045.1	ASM2275104v1	Stenotrophomonas maltophilia	Complex 38/Smc	ANI speices 91	Stenotrophomonas maltophilia(Sm6)
1211	GCA_022751075.1	ASM2275107v1	Stenotrophomonas maltophilia	Complex 38/Smc	ANI speices 91	Stenotrophomonas maltophilia(Sm6)
1212	GCA_022751095.1	ASM2275109v1	Stenotrophomonas maltophilia	Complex 38/Smc	ANI speices 91	Stenotrophomonas maltophilia(Sm6)
1213	GCA_022751115.1	ASM2275111v1	Stenotrophomonas maltophilia	Complex 38/Smc	ANI speices 91	Stenotrophomonas maltophilia(Sm6)
1214	GCA_022751135.1	ASM2275113v1	Stenotrophomonas maltophilia	Complex 38/Smc	ANI speices 91	Stenotrophomonas maltophilia(Sm6)
1215	GCA_022751175.1	ASM2275117v1	Stenotrophomonas maltophilia	Complex 38/Smc	ANI speices 91	Stenotrophomonas maltophilia(Sm6)
1216	GCA_023702195.1	ASM2370219v1	Stenotrophomonas maltophilia	Complex 38/Smc	ANI speices 91	Stenotrophomonas maltophilia(Sm6)
1217	GCA_023702495.1	ASM2370249v1	Stenotrophomonas maltophilia	Complex 38/Smc	ANI speices 91	Stenotrophomonas maltophilia(Sm6)
1218	GCA_024126695.1	ASM2412669v1	Stenotrophomonas maltophilia	Complex 38/Smc	ANI speices 91	Stenotrophomonas maltophilia(Sm6)
1219	GCA_024126755.1	ASM2412675v1	Stenotrophomonas maltophilia	Complex 38/Smc	ANI speices 91	Stenotrophomonas maltophilia(Sm6)
1220	GCA_024126795.1	ASM2412679v1	Stenotrophomonas maltophilia	Complex 38/Smc	ANI speices 91	Stenotrophomonas maltophilia(Sm6)
1221	GCA_024127355.1	ASM2412735v1	Stenotrophomonas maltophilia	Complex 38/Smc	ANI speices 91	Stenotrophomonas maltophilia(Sm6)
1222	GCA_024128235.1	ASM2412823v1	Stenotrophomonas maltophilia	Complex 38/Smc	ANI speices 91	Stenotrophomonas maltophilia(Sm6)
1223	GCA_024128245.1	ASM2412824v1	Stenotrophomonas maltophilia	Complex 38/Smc	ANI speices 91	Stenotrophomonas maltophilia(Sm6)
1224	GCA_024128295.1	ASM2412829v1	Stenotrophomonas maltophilia	Complex 38/Smc	ANI speices 91	Stenotrophomonas maltophilia(Sm6)
1225	GCA_024500425.1	ASM2450042v1	Stenotrophomonas maltophilia	Complex 38/Smc	ANI speices 91	Stenotrophomonas maltophilia(Sm6)
1226	GCA_024734725.1	ASM2473472v1	Stenotrophomonas maltophilia	Complex 38/Smc	ANI speices 91	Stenotrophomonas maltophilia(Sm6)
1227	GCA_025426215.1	ASM2542621v1	Stenotrophomonas maltophilia	Complex 38/Smc	ANI speices 91	Stenotrophomonas maltophilia(Sm6)
1228	GCA_025461085.1	ASM2546108v1	Stenotrophomonas maltophilia	Complex 38/Smc	ANI speices 91	Stenotrophomonas maltophilia(Sm6)
1229	GCA_025461195.1	ASM2546119v1	Stenotrophomonas maltophilia	Complex 38/Smc	ANI speices 91	Stenotrophomonas maltophilia(Sm6)
1230	GCA_025461215.1	ASM2546121v1	Stenotrophomonas maltophilia	Complex 38/Smc	ANI speices 91	Stenotrophomonas maltophilia(Sm6)
1231	GCA_025461275.1	ASM2546127v1	Stenotrophomonas maltophilia	Complex 38/Smc	ANI speices 91	Stenotrophomonas maltophilia(Sm6)
1232	GCA_025461315.1	ASM2546131v1	Stenotrophomonas maltophilia	Complex 38/Smc	ANI speices 91	Stenotrophomonas maltophilia(Sm6)
1233	GCA_025461335.1	ASM2546133v1	Stenotrophomonas maltophilia	Complex 38/Smc	ANI speices 91	Stenotrophomonas maltophilia(Sm6)
1234	GCA_025461375.1	ASM2546137v1	Stenotrophomonas maltophilia	Complex 38/Smc	ANI speices 91	Stenotrophomonas maltophilia(Sm6)
1235	GCA_025461395.1	ASM2546139v1	Stenotrophomonas maltophilia	Complex 38/Smc	ANI speices 91	Stenotrophomonas maltophilia(Sm6)
1236	GCA_025461445.1	ASM2546144v1	Stenotrophomonas maltophilia	Complex 38/Smc	ANI speices 91	Stenotrophomonas maltophilia(Sm6)
1237	GCA_025461515.1	ASM2546151v1	Stenotrophomonas maltophilia	Complex 38/Smc	ANI speices 91	Stenotrophomonas maltophilia(Sm6)
1238	GCA_025461595.1	ASM2546159v1	Stenotrophomonas maltophilia	Complex 38/Smc	ANI speices 91	Stenotrophomonas maltophilia(Sm6)
1239	GCA_025461775.1	ASM2546177v1	Stenotrophomonas maltophilia	Complex 38/Smc	ANI speices 91	Stenotrophomonas maltophilia(Sm6)
1240	GCA_025461855.1	ASM2546185v1	Stenotrophomonas maltophilia	Complex 38/Smc	ANI speices 91	Stenotrophomonas maltophilia(Sm6)
1241	GCA_025461975.1	ASM2546197v1	Stenotrophomonas maltophilia	Complex 38/Smc	ANI speices 91	Stenotrophomonas maltophilia(Sm6)
1242	GCA_025461985.1	ASM2546198v1	Stenotrophomonas maltophilia	Complex 38/Smc	ANI speices 91	Stenotrophomonas maltophilia(Sm6)
1243	GCA_025462015.1	ASM2546201v1	Stenotrophomonas maltophilia	Complex 38/Smc	ANI speices 91	Stenotrophomonas maltophilia(Sm6)
1244	GCA_025462025.1	ASM2546202v1	Stenotrophomonas maltophilia	Complex 38/Smc	ANI speices 91	Stenotrophomonas maltophilia(Sm6)
1245	GCA_025462075.1	ASM2546207v1	Stenotrophomonas maltophilia	Complex 38/Smc	ANI speices 91	Stenotrophomonas maltophilia(Sm6)
1246	GCA_025617355.1	ASM2561735v1	Stenotrophomonas maltophilia	Complex 38/Smc	ANI speices 91	Stenotrophomonas maltophilia(Sm6)
1247	GCA_026428295.1	ASM2642829v1	Stenotrophomonas maltophilia	Complex 38/Smc	ANI speices 91	Stenotrophomonas maltophilia(Sm6)
1248	GCA_027594805.1	ASM2759480v1	Stenotrophomonas maltophilia	Complex 38/Smc	ANI speices 91	Stenotrophomonas maltophilia(Sm6)
1249	GCA_028891445.1	ASM2889144v1	Stenotrophomonas maltophilia	Complex 38/Smc	ANI speices 91	Stenotrophomonas maltophilia(Sm6)
1250	GCA_029748725.1	PDT001589019.1	Stenotrophomonas maltophilia	Complex 38/Smc	ANI speices 91	Stenotrophomonas maltophilia(Sm6)
1251	GCA_029748745.1	PDT001589018.1	Stenotrophomonas maltophilia	Complex 38/Smc	ANI speices 91	Stenotrophomonas maltophilia(Sm6)
1252	GCA_029749575.1	PDT001589017.1	Stenotrophomonas maltophilia	Complex 38/Smc	ANI speices 91	Stenotrophomonas maltophilia(Sm6)
1253	GCA_029749615.1	PDT001589008.1	Stenotrophomonas maltophilia	Complex 38/Smc	ANI speices 91	Stenotrophomonas maltophilia(Sm6)
1254	GCA_029749635.1	PDT001589007.1	Stenotrophomonas maltophilia	Complex 38/Smc	ANI speices 91	Stenotrophomonas maltophilia(Sm6)
1255	GCA_029749655.1	PDT001589006.1	Stenotrophomonas maltophilia	Complex 38/Smc	ANI speices 91	Stenotrophomonas maltophilia(Sm6)
1256	GCA_029749995.1	PDT001495120.1	Stenotrophomonas maltophilia	Complex 38/Smc	ANI speices 91	Stenotrophomonas maltophilia(Sm6)
1257	GCA_029750085.1	PDT001493562.1	Stenotrophomonas maltophilia	Complex 38/Smc	ANI speices 91	Stenotrophomonas maltophilia(Sm6)
1258	GCA_029750115.1	PDT001494264.1	Stenotrophomonas maltophilia	Complex 38/Smc	ANI speices 91	Stenotrophomonas maltophilia(Sm6)
1259	GCA_029750165.1	PDT001480884.1	Stenotrophomonas maltophilia	Complex 38/Smc	ANI speices 91	Stenotrophomonas maltophilia(Sm6)
1260	GCA_029750225.1	PDT001474453.1	Stenotrophomonas maltophilia	Complex 38/Smc	ANI speices 91	Stenotrophomonas maltophilia(Sm6)
1261	GCA_029750525.1	PDT001468773.1	Stenotrophomonas maltophilia	Complex 38/Smc	ANI speices 91	Stenotrophomonas maltophilia(Sm6)
1262	GCA_029750545.1	PDT001474405.1	Stenotrophomonas maltophilia	Complex 38/Smc	ANI speices 91	Stenotrophomonas maltophilia(Sm6)
1263	GCA_029768165.1	PDT001404640.1	Stenotrophomonas maltophilia	Complex 38/Smc	ANI speices 91	Stenotrophomonas maltophilia(Sm6)
1264	GCA_029768265.1	PDT001354671.1	Stenotrophomonas maltophilia	Complex 38/Smc	ANI speices 91	Stenotrophomonas maltophilia(Sm6)
1265	GCA_029768285.1	PDT001354670.1	Stenotrophomonas maltophilia	Complex 38/Smc	ANI speices 91	Stenotrophomonas maltophilia(Sm6)
1266	GCA_029768305.1	PDT001354669.1	Stenotrophomonas maltophilia	Complex 38/Smc	ANI speices 91	Stenotrophomonas maltophilia(Sm6)
1267	GCA_029768345.1	PDT001354663.1	Stenotrophomonas maltophilia	Complex 38/Smc	ANI speices 91	Stenotrophomonas maltophilia(Sm6)
1268	GCA_029768365.1	PDT001354662.1	Stenotrophomonas maltophilia	Complex 38/Smc	ANI speices 91	Stenotrophomonas maltophilia(Sm6)
1269	GCA_029768375.1	PDT001354660.1	Stenotrophomonas maltophilia	Complex 38/Smc	ANI speices 91	Stenotrophomonas maltophilia(Sm6)
1270	GCA_029768645.1	PDT001354644.1	Stenotrophomonas maltophilia	Complex 38/Smc	ANI speices 91	Stenotrophomonas maltophilia(Sm6)
1271	GCA_029768705.1	PDT001354639.1	Stenotrophomonas maltophilia	Complex 38/Smc	ANI speices 91	Stenotrophomonas maltophilia(Sm6)
1272	GCA_029768745.2	PDT001354638.2	Stenotrophomonas maltophilia	Complex 38/Smc	ANI speices 91	Stenotrophomonas maltophilia(Sm6)
1273	GCA_029768745.3	PDT001354638.3	Stenotrophomonas maltophilia	Complex 38/Smc	ANI speices 91	Stenotrophomonas maltophilia(Sm6)
1274	GCA_029768785.1	PDT001354636.1	Stenotrophomonas maltophilia	Complex 38/Smc	ANI speices 91	Stenotrophomonas maltophilia(Sm6)
1275	GCA_029770065.1	PDT001354628.1	Stenotrophomonas maltophilia	Complex 38/Smc	ANI speices 91	Stenotrophomonas maltophilia(Sm6)
1276	GCA_029770085.1	PDT001354629.1	Stenotrophomonas maltophilia	Complex 38/Smc	ANI speices 91	Stenotrophomonas maltophilia(Sm6)
1277	GCA_029770105.1	PDT001354627.1	Stenotrophomonas maltophilia	Complex 38/Smc	ANI speices 91	Stenotrophomonas maltophilia(Sm6)
1278	GCA_029770125.1	PDT001354622.1	Stenotrophomonas maltophilia	Complex 38/Smc	ANI speices 91	Stenotrophomonas maltophilia(Sm6)
1279	GCA_029770145.1	PDT001354626.1	Stenotrophomonas maltophilia	Complex 38/Smc	ANI speices 91	Stenotrophomonas maltophilia(Sm6)
1280	GCA_029770165.1	PDT001354619.1	Stenotrophomonas maltophilia	Complex 38/Smc	ANI speices 91	Stenotrophomonas maltophilia(Sm6)
1281	GCA_029770185.1	PDT001354625.1	Stenotrophomonas maltophilia	Complex 38/Smc	ANI speices 91	Stenotrophomonas maltophilia(Sm6)
1282	GCA_029770205.1	PDT001354623.1	Stenotrophomonas maltophilia	Complex 38/Smc	ANI speices 91	Stenotrophomonas maltophilia(Sm6)
1283	GCA_029770225.1	PDT001354620.1	Stenotrophomonas maltophilia	Complex 38/Smc	ANI speices 91	Stenotrophomonas maltophilia(Sm6)
1284	GCA_029770245.1	PDT001354621.1	Stenotrophomonas maltophilia	Complex 38/Smc	ANI speices 91	Stenotrophomonas maltophilia(Sm6)
1285	GCA_029770265.1	PDT001354624.1	Stenotrophomonas maltophilia	Complex 38/Smc	ANI speices 91	Stenotrophomonas maltophilia(Sm6)
1286	GCA_029770285.1	PDT001354618.1	Stenotrophomonas maltophilia	Complex 38/Smc	ANI speices 91	Stenotrophomonas maltophilia(Sm6)
1287	GCA_029770305.1	PDT001354616.1	Stenotrophomonas maltophilia	Complex 38/Smc	ANI speices 91	Stenotrophomonas maltophilia(Sm6)
1288	GCA_029770325.1	PDT001354611.1	Stenotrophomonas maltophilia	Complex 38/Smc	ANI speices 91	Stenotrophomonas maltophilia(Sm6)
1289	GCA_029770345.1	PDT001354615.1	Stenotrophomonas maltophilia	Complex 38/Smc	ANI speices 91	Stenotrophomonas maltophilia(Sm6)
1290	GCA_029770365.1	PDT001354608.1	Stenotrophomonas maltophilia	Complex 38/Smc	ANI speices 91	Stenotrophomonas maltophilia(Sm6)
1291	GCA_029770385.1	PDT001354605.1	Stenotrophomonas maltophilia	Complex 38/Smc	ANI speices 91	Stenotrophomonas maltophilia(Sm6)
1292	GCA_029770405.1	PDT001354604.1	Stenotrophomonas maltophilia	Complex 38/Smc	ANI speices 91	Stenotrophomonas maltophilia(Sm6)
1293	GCA_029770425.1	PDT001354600.1	Stenotrophomonas maltophilia	Complex 38/Smc	ANI speices 91	Stenotrophomonas maltophilia(Sm6)
1294	GCA_029770445.1	PDT001354602.1	Stenotrophomonas maltophilia	Complex 38/Smc	ANI speices 91	Stenotrophomonas maltophilia(Sm6)
1295	GCA_029770465.1	PDT001354599.1	Stenotrophomonas maltophilia	Complex 38/Smc	ANI speices 91	Stenotrophomonas maltophilia(Sm6)
1296	GCA_029770485.1	PDT001354597.1	Stenotrophomonas maltophilia	Complex 38/Smc	ANI speices 91	Stenotrophomonas maltophilia(Sm6)
1297	GCA_029770505.1	PDT001354596.1	Stenotrophomonas maltophilia	Complex 38/Smc	ANI speices 91	Stenotrophomonas maltophilia(Sm6)
1298	GCA_029770525.1	PDT001354583.1	Stenotrophomonas maltophilia	Complex 38/Smc	ANI speices 91	Stenotrophomonas maltophilia(Sm6)
1299	GCA_029770545.1	PDT001354584.1	Stenotrophomonas maltophilia	Complex 38/Smc	ANI speices 91	Stenotrophomonas maltophilia(Sm6)
1300	GCA_029770565.1	PDT001354585.1	Stenotrophomonas maltophilia	Complex 38/Smc	ANI speices 91	Stenotrophomonas maltophilia(Sm6)
1301	GCA_029770585.1	PDT001354581.1	Stenotrophomonas maltophilia	Complex 38/Smc	ANI speices 91	Stenotrophomonas maltophilia(Sm6)
1302	GCA_029770605.1	PDT001354580.1	Stenotrophomonas maltophilia	Complex 38/Smc	ANI speices 91	Stenotrophomonas maltophilia(Sm6)
1303	GCA_029770665.2	PDT001354576.2	Stenotrophomonas maltophilia	Complex 38/Smc	ANI speices 91	Stenotrophomonas maltophilia(Sm6)
1304	GCA_029770665.3	PDT001354576.3	Stenotrophomonas maltophilia	Complex 38/Smc	ANI speices 91	Stenotrophomonas maltophilia(Sm6)
1305	GCA_029770685.2	PDT001354572.2	Stenotrophomonas maltophilia	Complex 38/Smc	ANI speices 91	Stenotrophomonas maltophilia(Sm6)
1306	GCA_029770685.3	PDT001354572.3	Stenotrophomonas maltophilia	Complex 38/Smc	ANI speices 91	Stenotrophomonas maltophilia(Sm6)
1307	GCA_029770705.1	PDT001354614.1	Stenotrophomonas maltophilia	Complex 38/Smc	ANI speices 91	Stenotrophomonas maltophilia(Sm6)
1308	GCA_029770725.1	PDT001354609.1	Stenotrophomonas maltophilia	Complex 38/Smc	ANI speices 91	Stenotrophomonas maltophilia(Sm6)
1309	GCA_029770745.1	PDT001354607.1	Stenotrophomonas maltophilia	Complex 38/Smc	ANI speices 91	Stenotrophomonas maltophilia(Sm6)
1310	GCA_029770765.1	PDT001354598.1	Stenotrophomonas maltophilia	Complex 38/Smc	ANI speices 91	Stenotrophomonas maltophilia(Sm6)
1311	GCA_029770785.1	PDT001354610.1	Stenotrophomonas maltophilia	Complex 38/Smc	ANI speices 91	Stenotrophomonas maltophilia(Sm6)
1312	GCA_029770805.1	PDT001354593.1	Stenotrophomonas maltophilia	Complex 38/Smc	ANI speices 91	Stenotrophomonas maltophilia(Sm6)
1313	GCA_029770825.1	PDT001354606.1	Stenotrophomonas maltophilia	Complex 38/Smc	ANI speices 91	Stenotrophomonas maltophilia(Sm6)
1314	GCA_029770835.1	PDT001354595.1	Stenotrophomonas maltophilia	Complex 38/Smc	ANI speices 91	Stenotrophomonas maltophilia(Sm6)
1315	GCA_029770865.1	PDT001354594.1	Stenotrophomonas maltophilia	Complex 38/Smc	ANI speices 91	Stenotrophomonas maltophilia(Sm6)
1316	GCA_029770885.1	PDT001354588.1	Stenotrophomonas maltophilia	Complex 38/Smc	ANI speices 91	Stenotrophomonas maltophilia(Sm6)
1317	GCA_029770905.1	PDT001354591.1	Stenotrophomonas maltophilia	Complex 38/Smc	ANI speices 91	Stenotrophomonas maltophilia(Sm6)
1318	GCA_029770925.1	PDT001354603.1	Stenotrophomonas maltophilia	Complex 38/Smc	ANI speices 91	Stenotrophomonas maltophilia(Sm6)
1319	GCA_029770945.1	PDT001354592.1	Stenotrophomonas maltophilia	Complex 38/Smc	ANI speices 91	Stenotrophomonas maltophilia(Sm6)
1320	GCA_029770965.1	PDT001354589.1	Stenotrophomonas maltophilia	Complex 38/Smc	ANI speices 91	Stenotrophomonas maltophilia(Sm6)
1321	GCA_029771005.1	PDT001354582.1	Stenotrophomonas maltophilia	Complex 38/Smc	ANI speices 91	Stenotrophomonas maltophilia(Sm6)
1322	GCA_029771045.2	PDT001354565.2	Stenotrophomonas maltophilia	Complex 38/Smc	ANI speices 91	Stenotrophomonas maltophilia(Sm6)
1323	GCA_029771045.3	PDT001354565.3	Stenotrophomonas maltophilia	Complex 38/Smc	ANI speices 91	Stenotrophomonas maltophilia(Sm6)
1324	GCA_029771065.1	PDT001354561.1	Stenotrophomonas maltophilia	Complex 38/Smc	ANI speices 91	Stenotrophomonas maltophilia(Sm6)
1325	GCA_029771085.1	PDT001354560.1	Stenotrophomonas maltophilia	Complex 38/Smc	ANI speices 91	Stenotrophomonas maltophilia(Sm6)
1326	GCA_029771145.1	PDT001354556.1	Stenotrophomonas maltophilia	Complex 38/Smc	ANI speices 91	Stenotrophomonas maltophilia(Sm6)
1327	GCA_029771185.1	PDT001354553.1	Stenotrophomonas maltophilia	Complex 38/Smc	ANI speices 91	Stenotrophomonas maltophilia(Sm6)
1328	GCA_029771205.1	PDT001354547.1	Stenotrophomonas maltophilia	Complex 38/Smc	ANI speices 91	Stenotrophomonas maltophilia(Sm6)
1329	GCA_029771225.1	PDT001354552.1	Stenotrophomonas maltophilia	Complex 38/Smc	ANI speices 91	Stenotrophomonas maltophilia(Sm6)
1330	GCA_029771245.1	PDT001354551.1	Stenotrophomonas maltophilia	Complex 38/Smc	ANI speices 91	Stenotrophomonas maltophilia(Sm6)
1331	GCA_029771265.1	PDT001354546.1	Stenotrophomonas maltophilia	Complex 38/Smc	ANI speices 91	Stenotrophomonas maltophilia(Sm6)
1332	GCA_029771305.1	PDT001354540.1	Stenotrophomonas maltophilia	Complex 38/Smc	ANI speices 91	Stenotrophomonas maltophilia(Sm6)
1333	GCA_029771325.1	PDT001354543.1	Stenotrophomonas maltophilia	Complex 38/Smc	ANI speices 91	Stenotrophomonas maltophilia(Sm6)
1334	GCA_029771365.1	PDT001354536.1	Stenotrophomonas maltophilia	Complex 38/Smc	ANI speices 91	Stenotrophomonas maltophilia(Sm6)
1335	GCA_029771385.1	PDT001354534.1	Stenotrophomonas maltophilia	Complex 38/Smc	ANI speices 91	Stenotrophomonas maltophilia(Sm6)
1336	GCA_029771405.1	PDT001354531.1	Stenotrophomonas maltophilia	Complex 38/Smc	ANI speices 91	Stenotrophomonas maltophilia(Sm6)
1337	GCA_029771465.1	PDT001354530.1	Stenotrophomonas maltophilia	Complex 38/Smc	ANI speices 91	Stenotrophomonas maltophilia(Sm6)
1338	GCA_029771505.1	PDT001354514.1	Stenotrophomonas maltophilia	Complex 38/Smc	ANI speices 91	Stenotrophomonas maltophilia(Sm6)
1339	GCA_029771525.1	PDT001354515.1	Stenotrophomonas maltophilia	Complex 38/Smc	ANI speices 91	Stenotrophomonas maltophilia(Sm6)
1340	GCA_029771545.1	PDT001354525.1	Stenotrophomonas maltophilia	Complex 38/Smc	ANI speices 91	Stenotrophomonas maltophilia(Sm6)
1341	GCA_029771565.1	PDT001354521.1	Stenotrophomonas maltophilia	Complex 38/Smc	ANI speices 91	Stenotrophomonas maltophilia(Sm6)
1342	GCA_029771585.1	PDT001354527.1	Stenotrophomonas maltophilia	Complex 38/Smc	ANI speices 91	Stenotrophomonas maltophilia(Sm6)
1343	GCA_029771625.1	PDT001354513.1	Stenotrophomonas maltophilia	Complex 38/Smc	ANI speices 91	Stenotrophomonas maltophilia(Sm6)
1344	GCA_029771645.1	PDT001354511.1	Stenotrophomonas maltophilia	Complex 38/Smc	ANI speices 91	Stenotrophomonas maltophilia(Sm6)
1345	GCA_029771665.1	PDT001354507.1	Stenotrophomonas maltophilia	Complex 38/Smc	ANI speices 91	Stenotrophomonas maltophilia(Sm6)
1346	GCA_029771705.1	PDT001354503.1	Stenotrophomonas maltophilia	Complex 38/Smc	ANI speices 91	Stenotrophomonas maltophilia(Sm6)
1347	GCA_029771745.1	PDT001354498.1	Stenotrophomonas maltophilia	Complex 38/Smc	ANI speices 91	Stenotrophomonas maltophilia(Sm6)
1348	GCA_029771845.1	PDT001354474.1	Stenotrophomonas maltophilia	Complex 38/Smc	ANI speices 91	Stenotrophomonas maltophilia(Sm6)
1349	GCA_029773155.1	PDT000672349.1	Stenotrophomonas maltophilia	Complex 38/Smc	ANI speices 91	Stenotrophomonas maltophilia(Sm6)
1350	GCA_029834705.1	ASM2983470v1	Stenotrophomonas maltophilia	Complex 38/Smc	ANI speices 91	Stenotrophomonas maltophilia(Sm6)
1351	GCA_029834895.1	ASM2983489v1	Stenotrophomonas maltophilia	Complex 38/Smc	ANI speices 91	Stenotrophomonas maltophilia(Sm6)
1352	GCA_029835295.1	ASM2983529v1	Stenotrophomonas maltophilia	Complex 38/Smc	ANI speices 91	Stenotrophomonas maltophilia(Sm6)
1353	GCA_029836495.1	ASM2983649v1	Stenotrophomonas maltophilia	Complex 38/Smc	ANI speices 91	Stenotrophomonas maltophilia(Sm6)
1354	GCA_029837065.1	ASM2983706v1	Stenotrophomonas maltophilia	Complex 38/Smc	ANI speices 91	Stenotrophomonas maltophilia(Sm6)
1355	GCA_029837305.1	ASM2983730v1	Stenotrophomonas maltophilia	Complex 38/Smc	ANI speices 91	Stenotrophomonas maltophilia(Sm6)
1356	GCA_029837785.1	ASM2983778v1	Stenotrophomonas maltophilia	Complex 38/Smc	ANI speices 91	Stenotrophomonas maltophilia(Sm6)
1357	GCA_029837935.1	ASM2983793v1	Stenotrophomonas maltophilia	Complex 38/Smc	ANI speices 91	Stenotrophomonas maltophilia(Sm6)
1358	GCA_029838565.1	ASM2983856v1	Stenotrophomonas maltophilia	Complex 38/Smc	ANI speices 91	Stenotrophomonas maltophilia(Sm6)
1359	GCA_029838585.1	ASM2983858v1	Stenotrophomonas maltophilia	Complex 38/Smc	ANI speices 91	Stenotrophomonas maltophilia(Sm6)
1360	GCA_029838725.1	ASM2983872v1	Stenotrophomonas maltophilia	Complex 38/Smc	ANI speices 91	Stenotrophomonas maltophilia(Sm6)
1361	GCA_029838765.1	ASM2983876v1	Stenotrophomonas maltophilia	Complex 38/Smc	ANI speices 91	Stenotrophomonas maltophilia(Sm6)
1362	GCA_029838825.1	ASM2983882v1	Stenotrophomonas maltophilia	Complex 38/Smc	ANI speices 91	Stenotrophomonas maltophilia(Sm6)
1363	GCA_029838865.1	ASM2983886v1	Stenotrophomonas maltophilia	Complex 38/Smc	ANI speices 91	Stenotrophomonas maltophilia(Sm6)
1364	GCA_029838925.1	ASM2983892v1	Stenotrophomonas maltophilia	Complex 38/Smc	ANI speices 91	Stenotrophomonas maltophilia(Sm6)
1365	GCA_029838965.1	ASM2983896v1	Stenotrophomonas maltophilia	Complex 38/Smc	ANI speices 91	Stenotrophomonas maltophilia(Sm6)
1366	GCA_029839165.1	ASM2983916v1	Stenotrophomonas maltophilia	Complex 38/Smc	ANI speices 91	Stenotrophomonas maltophilia(Sm6)
1367	GCA_029839175.1	ASM2983917v1	Stenotrophomonas maltophilia	Complex 38/Smc	ANI speices 91	Stenotrophomonas maltophilia(Sm6)
1368	GCA_029840215.1	ASM2984021v1	Stenotrophomonas maltophilia	Complex 38/Smc	ANI speices 91	Stenotrophomonas maltophilia(Sm6)
1369	GCA_029840905.1	ASM2984090v1	Stenotrophomonas maltophilia	Complex 38/Smc	ANI speices 91	Stenotrophomonas maltophilia(Sm6)
1370	GCA_029840965.1	ASM2984096v1	Stenotrophomonas maltophilia	Complex 38/Smc	ANI speices 91	Stenotrophomonas maltophilia(Sm6)
1371	GCA_029841145.1	ASM2984114v1	Stenotrophomonas maltophilia	Complex 38/Smc	ANI speices 91	Stenotrophomonas maltophilia(Sm6)
1372	GCA_029841245.1	ASM2984124v1	Stenotrophomonas maltophilia	Complex 38/Smc	ANI speices 91	Stenotrophomonas maltophilia(Sm6)
1373	GCA_029841255.1	ASM2984125v1	Stenotrophomonas maltophilia	Complex 38/Smc	ANI speices 91	Stenotrophomonas maltophilia(Sm6)
1374	GCA_029841345.1	ASM2984134v1	Stenotrophomonas maltophilia	Complex 38/Smc	ANI speices 91	Stenotrophomonas maltophilia(Sm6)
1375	GCA_029841365.1	ASM2984136v1	Stenotrophomonas maltophilia	Complex 38/Smc	ANI speices 91	Stenotrophomonas maltophilia(Sm6)
1376	GCA_029841385.1	ASM2984138v1	Stenotrophomonas maltophilia	Complex 38/Smc	ANI speices 91	Stenotrophomonas maltophilia(Sm6)
1377	GCA_029842445.1	ASM2984244v1	Stenotrophomonas maltophilia	Complex 38/Smc	ANI speices 91	Stenotrophomonas maltophilia(Sm6)
1378	GCA_029842465.1	ASM2984246v1	Stenotrophomonas maltophilia	Complex 38/Smc	ANI speices 91	Stenotrophomonas maltophilia(Sm6)
1379	GCA_029842645.1	ASM2984264v1	Stenotrophomonas maltophilia	Complex 38/Smc	ANI speices 91	Stenotrophomonas maltophilia(Sm6)
1380	GCA_029842785.1	ASM2984278v1	Stenotrophomonas maltophilia	Complex 38/Smc	ANI speices 91	Stenotrophomonas maltophilia(Sm6)
1381	GCA_029842975.1	ASM2984297v1	Stenotrophomonas maltophilia	Complex 38/Smc	ANI speices 91	Stenotrophomonas maltophilia(Sm6)
1382	GCA_029844525.1	ASM2984452v1	Stenotrophomonas maltophilia	Complex 38/Smc	ANI speices 91	Stenotrophomonas maltophilia(Sm6)
1383	GCA_029844605.1	ASM2984460v1	Stenotrophomonas maltophilia	Complex 38/Smc	ANI speices 91	Stenotrophomonas maltophilia(Sm6)
1384	GCA_029844705.1	ASM2984470v1	Stenotrophomonas maltophilia	Complex 38/Smc	ANI speices 91	Stenotrophomonas maltophilia(Sm6)
1385	GCA_029907915.1	ASM2990791v1	Stenotrophomonas maltophilia	Complex 38/Smc	ANI speices 91	Stenotrophomonas maltophilia(Sm6)
1386	GCA_029959465.1	ASM2995946v1	Stenotrophomonas sp. PS02299	Complex 38/Smc	ANI speices 91	Stenotrophomonas maltophilia(Sm6)
1387	GCA_030221765.1	PDT000672361.1	Stenotrophomonas maltophilia	Complex 38/Smc	ANI speices 91	Stenotrophomonas maltophilia(Sm6)
1388	GCA_030236825.1	ASM3023682v1	Stenotrophomonas maltophilia	Complex 38/Smc	ANI speices 91	Stenotrophomonas maltophilia(Sm6)
1389	GCA_030236885.1	ASM3023688v1	Stenotrophomonas maltophilia	Complex 38/Smc	ANI speices 91	Stenotrophomonas maltophilia(Sm6)
1390	GCA_030236935.1	ASM3023693v1	Stenotrophomonas maltophilia	Complex 38/Smc	ANI speices 91	Stenotrophomonas maltophilia(Sm6)
1391	GCA_030236965.1	ASM3023696v1	Stenotrophomonas maltophilia	Complex 38/Smc	ANI speices 91	Stenotrophomonas maltophilia(Sm6)
1392	GCA_030237055.1	ASM3023705v1	Stenotrophomonas maltophilia	Complex 38/Smc	ANI speices 91	Stenotrophomonas maltophilia(Sm6)
1393	GCA_030237125.1	ASM3023712v1	Stenotrophomonas maltophilia	Complex 38/Smc	ANI speices 91	Stenotrophomonas maltophilia(Sm6)
1394	GCA_030237155.1	ASM3023715v1	Stenotrophomonas maltophilia	Complex 38/Smc	ANI speices 91	Stenotrophomonas maltophilia(Sm6)
1395	GCA_030315995.1	ASM3031599v1	Stenotrophomonas maltophilia	Complex 38/Smc	ANI speices 91	Stenotrophomonas maltophilia(Sm6)
1396	GCA_030824815.1	ASM3082481v1	Stenotrophomonas maltophilia	Complex 38/Smc	ANI speices 91	Stenotrophomonas maltophilia(Sm6)
1397	GCA_030867045.1	ASM3086704v1	Stenotrophomonas maltophilia	Complex 38/Smc	ANI speices 91	Stenotrophomonas maltophilia(Sm6)
1398	GCA_030913325.1	ASM3091332v1	Stenotrophomonas sp. a6	Complex 38/Smc	ANI speices 91	Stenotrophomonas maltophilia(Sm6)
1399	GCA_030980175.1	PDT001868370.1	Stenotrophomonas maltophilia	Complex 38/Smc	ANI speices 91	Stenotrophomonas maltophilia(Sm6)
1400	GCA_030985535.1	ASM3098553v1	Stenotrophomonas sp. Sm2128	Complex 38/Smc	ANI speices 91	Stenotrophomonas maltophilia(Sm6)
1401	GCA_030985555.1	ASM3098555v1	Stenotrophomonas sp. Sm8	Complex 38/Smc	ANI speices 91	Stenotrophomonas maltophilia(Sm6)
1402	GCA_030985955.1	ASM3098595v1	Stenotrophomonas sp. Sm3119	Complex 38/Smc	ANI speices 91	Stenotrophomonas maltophilia(Sm6)
1403	GCA_031175395.1	ASM3117539v1	Stenotrophomonas maltophilia	Complex 38/Smc	ANI speices 91	Stenotrophomonas maltophilia(Sm6)
1404	GCA_031175635.1	ASM3117563v1	Stenotrophomonas maltophilia	Complex 38/Smc	ANI speices 91	Stenotrophomonas maltophilia(Sm6)
1405	GCA_031592695.1	PDT001857919.1	Stenotrophomonas maltophilia	Complex 38/Smc	ANI speices 91	Stenotrophomonas maltophilia(Sm6)
1406	GCA_031691585.1	PDT001848786.1	Stenotrophomonas maltophilia	Complex 38/Smc	ANI speices 91	Stenotrophomonas maltophilia(Sm6)
1407	GCA_031691605.1	PDT001848785.1	Stenotrophomonas maltophilia	Complex 38/Smc	ANI speices 91	Stenotrophomonas maltophilia(Sm6)
1408	GCA_031691635.1	PDT001848784.1	Stenotrophomonas maltophilia	Complex 38/Smc	ANI speices 91	Stenotrophomonas maltophilia(Sm6)
1409	GCA_031691655.1	PDT001848780.1	Stenotrophomonas maltophilia	Complex 38/Smc	ANI speices 91	Stenotrophomonas maltophilia(Sm6)
1410	GCA_031691675.1	PDT001848783.1	Stenotrophomonas maltophilia	Complex 38/Smc	ANI speices 91	Stenotrophomonas maltophilia(Sm6)
1411	GCA_031691695.1	PDT001848779.1	Stenotrophomonas maltophilia	Complex 38/Smc	ANI speices 91	Stenotrophomonas maltophilia(Sm6)
1412	GCA_031691715.1	PDT001848778.1	Stenotrophomonas maltophilia	Complex 38/Smc	ANI speices 91	Stenotrophomonas maltophilia(Sm6)
1413	GCA_031691735.1	PDT001848776.1	Stenotrophomonas maltophilia	Complex 38/Smc	ANI speices 91	Stenotrophomonas maltophilia(Sm6)
1414	GCA_031691755.1	PDT001848777.1	Stenotrophomonas maltophilia	Complex 38/Smc	ANI speices 91	Stenotrophomonas maltophilia(Sm6)
1415	GCA_031691775.1	PDT001848774.1	Stenotrophomonas maltophilia	Complex 38/Smc	ANI speices 91	Stenotrophomonas maltophilia(Sm6)
1416	GCA_031691785.1	PDT001848775.1	Stenotrophomonas maltophilia	Complex 38/Smc	ANI speices 91	Stenotrophomonas maltophilia(Sm6)
1417	GCA_031691825.1	PDT001848773.1	Stenotrophomonas maltophilia	Complex 38/Smc	ANI speices 91	Stenotrophomonas maltophilia(Sm6)
1418	GCA_031691845.1	PDT001848771.1	Stenotrophomonas maltophilia	Complex 38/Smc	ANI speices 91	Stenotrophomonas maltophilia(Sm6)
1419	GCA_031691875.1	PDT001848772.1	Stenotrophomonas maltophilia	Complex 38/Smc	ANI speices 91	Stenotrophomonas maltophilia(Sm6)
1420	GCA_031691895.1	PDT001848770.1	Stenotrophomonas maltophilia	Complex 38/Smc	ANI speices 91	Stenotrophomonas maltophilia(Sm6)
1421	GCA_031692075.1	PDT001848766.1	Stenotrophomonas maltophilia	Complex 38/Smc	ANI speices 91	Stenotrophomonas maltophilia(Sm6)
1422	GCA_031692095.1	PDT001848768.1	Stenotrophomonas maltophilia	Complex 38/Smc	ANI speices 91	Stenotrophomonas maltophilia(Sm6)
1423	GCA_031692115.1	PDT001848769.1	Stenotrophomonas maltophilia	Complex 38/Smc	ANI speices 91	Stenotrophomonas maltophilia(Sm6)
1424	GCA_031692125.1	PDT001848765.1	Stenotrophomonas maltophilia	Complex 38/Smc	ANI speices 91	Stenotrophomonas maltophilia(Sm6)
1425	GCA_031692155.1	PDT001848767.1	Stenotrophomonas maltophilia	Complex 38/Smc	ANI speices 91	Stenotrophomonas maltophilia(Sm6)
1426	GCA_031692185.1	PDT001848764.1	Stenotrophomonas maltophilia	Complex 38/Smc	ANI speices 91	Stenotrophomonas maltophilia(Sm6)
1427	GCA_031692215.1	PDT001848763.1	Stenotrophomonas maltophilia	Complex 38/Smc	ANI speices 91	Stenotrophomonas maltophilia(Sm6)
1428	GCA_031692245.1	PDT001848761.1	Stenotrophomonas maltophilia	Complex 38/Smc	ANI speices 91	Stenotrophomonas maltophilia(Sm6)
1429	GCA_031692265.1	PDT001848762.1	Stenotrophomonas maltophilia	Complex 38/Smc	ANI speices 91	Stenotrophomonas maltophilia(Sm6)
1430	GCA_031692295.1	PDT001848760.1	Stenotrophomonas maltophilia	Complex 38/Smc	ANI speices 91	Stenotrophomonas maltophilia(Sm6)
1431	GCA_031692335.1	PDT001848759.1	Stenotrophomonas maltophilia	Complex 38/Smc	ANI speices 91	Stenotrophomonas maltophilia(Sm6)
1432	GCA_031692355.1	PDT001848757.1	Stenotrophomonas maltophilia	Complex 38/Smc	ANI speices 91	Stenotrophomonas maltophilia(Sm6)
1433	GCA_031692415.1	PDT001848755.1	Stenotrophomonas maltophilia	Complex 38/Smc	ANI speices 91	Stenotrophomonas maltophilia(Sm6)
1434	GCA_031692425.1	PDT001848756.1	Stenotrophomonas maltophilia	Complex 38/Smc	ANI speices 91	Stenotrophomonas maltophilia(Sm6)
1435	GCA_031692465.1	PDT001848754.1	Stenotrophomonas maltophilia	Complex 38/Smc	ANI speices 91	Stenotrophomonas maltophilia(Sm6)
1436	GCA_031692495.1	PDT001848751.1	Stenotrophomonas maltophilia	Complex 38/Smc	ANI speices 91	Stenotrophomonas maltophilia(Sm6)
1437	GCA_031693565.1	PDT001848747.1	Stenotrophomonas maltophilia	Complex 38/Smc	ANI speices 91	Stenotrophomonas maltophilia(Sm6)
1438	GCA_031693585.1	PDT001848748.1	Stenotrophomonas maltophilia	Complex 38/Smc	ANI speices 91	Stenotrophomonas maltophilia(Sm6)
1439	GCA_031693605.1	PDT001848746.1	Stenotrophomonas maltophilia	Complex 38/Smc	ANI speices 91	Stenotrophomonas maltophilia(Sm6)
1440	GCA_031693645.1	PDT001848737.1	Stenotrophomonas maltophilia	Complex 38/Smc	ANI speices 91	Stenotrophomonas maltophilia(Sm6)
1441	GCA_031693665.1	PDT001848736.1	Stenotrophomonas maltophilia	Complex 38/Smc	ANI speices 91	Stenotrophomonas maltophilia(Sm6)
1442	GCA_031693685.1	PDT001848735.1	Stenotrophomonas maltophilia	Complex 38/Smc	ANI speices 91	Stenotrophomonas maltophilia(Sm6)
1443	GCA_031851375.1	ASM3185137v1	Stenotrophomonas maltophilia	Complex 38/Smc	ANI speices 91	Stenotrophomonas maltophilia(Sm6)
1444	GCA_031974015.1	ASM3197401v1	Stenotrophomonas maltophilia	Complex 38/Smc	ANI speices 91	Stenotrophomonas maltophilia(Sm6)
1445	GCA_031974855.1	ASM3197485v1	Stenotrophomonas maltophilia	Complex 38/Smc	ANI speices 91	Stenotrophomonas maltophilia(Sm6)
1446	GCA_031976735.1	ASM3197673v1	Stenotrophomonas maltophilia	Complex 38/Smc	ANI speices 91	Stenotrophomonas maltophilia(Sm6)
1447	GCA_031977175.1	ASM3197717v1	Stenotrophomonas maltophilia	Complex 38/Smc	ANI speices 91	Stenotrophomonas maltophilia(Sm6)
1448	GCA_031982005.1	ASM3198200v1	Stenotrophomonas maltophilia	Complex 38/Smc	ANI speices 91	Stenotrophomonas maltophilia(Sm6)
1449	GCA_031989325.1	ASM3198932v1	Stenotrophomonas maltophilia	Complex 38/Smc	ANI speices 91	Stenotrophomonas maltophilia(Sm6)
1450	GCA_031990865.1	ASM3199086v1	Stenotrophomonas maltophilia	Complex 38/Smc	ANI speices 91	Stenotrophomonas maltophilia(Sm6)
1451	GCA_031994245.1	ASM3199424v1	Stenotrophomonas maltophilia	Complex 38/Smc	ANI speices 91	Stenotrophomonas maltophilia(Sm6)
1452	GCA_031997845.1	ASM3199784v1	Stenotrophomonas maltophilia	Complex 38/Smc	ANI speices 91	Stenotrophomonas maltophilia(Sm6)
1453	GCA_031998125.1	ASM3199812v1	Stenotrophomonas maltophilia	Complex 38/Smc	ANI speices 91	Stenotrophomonas maltophilia(Sm6)
1454	GCA_032002365.1	ASM3200236v1	Stenotrophomonas maltophilia	Complex 38/Smc	ANI speices 91	Stenotrophomonas maltophilia(Sm6)
1455	GCA_032007345.1	ASM3200734v1	Stenotrophomonas maltophilia	Complex 38/Smc	ANI speices 91	Stenotrophomonas maltophilia(Sm6)
1456	GCA_032009365.1	ASM3200936v1	Stenotrophomonas maltophilia	Complex 38/Smc	ANI speices 91	Stenotrophomonas maltophilia(Sm6)
1457	GCA_032025265.1	ASM3202526v1	Stenotrophomonas maltophilia	Complex 38/Smc	ANI speices 91	Stenotrophomonas maltophilia(Sm6)
1458	GCA_032025385.1	ASM3202538v1	Stenotrophomonas maltophilia	Complex 38/Smc	ANI speices 91	Stenotrophomonas maltophilia(Sm6)
1459	GCA_032037925.1	PDT001835574.1	Stenotrophomonas maltophilia	Complex 38/Smc	ANI speices 91	Stenotrophomonas maltophilia(Sm6)
1460	GCA_032051795.1	ASM3205179v1	Stenotrophomonas maltophilia	Complex 38/Smc	ANI speices 91	Stenotrophomonas maltophilia(Sm6)
1461	GCA_032052275.1	ASM3205227v1	Stenotrophomonas maltophilia	Complex 38/Smc	ANI speices 91	Stenotrophomonas maltophilia(Sm6)
1462	GCA_032059005.1	ASM3205900v1	Stenotrophomonas maltophilia	Complex 38/Smc	ANI speices 91	Stenotrophomonas maltophilia(Sm6)
1463	GCA_032059605.1	ASM3205960v1	Stenotrophomonas maltophilia	Complex 38/Smc	ANI speices 91	Stenotrophomonas maltophilia(Sm6)
1464	GCA_032061305.1	ASM3206130v1	Stenotrophomonas maltophilia	Complex 38/Smc	ANI speices 91	Stenotrophomonas maltophilia(Sm6)
1465	GCA_032061385.1	ASM3206138v1	Stenotrophomonas maltophilia	Complex 38/Smc	ANI speices 91	Stenotrophomonas maltophilia(Sm6)
1466	GCA_032062685.1	ASM3206268v1	Stenotrophomonas maltophilia	Complex 38/Smc	ANI speices 91	Stenotrophomonas maltophilia(Sm6)
1467	GCA_032067145.1	ASM3206714v1	Stenotrophomonas maltophilia	Complex 38/Smc	ANI speices 91	Stenotrophomonas maltophilia(Sm6)
1468	GCA_032070165.1	ASM3207016v1	Stenotrophomonas maltophilia	Complex 38/Smc	ANI speices 91	Stenotrophomonas maltophilia(Sm6)
1469	GCA_032074125.1	ASM3207412v1	Stenotrophomonas maltophilia	Complex 38/Smc	ANI speices 91	Stenotrophomonas maltophilia(Sm6)
1470	GCA_032083205.1	ASM3208320v1	Stenotrophomonas maltophilia	Complex 38/Smc	ANI speices 91	Stenotrophomonas maltophilia(Sm6)
1471	GCA_032084705.1	ASM3208470v1	Stenotrophomonas maltophilia	Complex 38/Smc	ANI speices 91	Stenotrophomonas maltophilia(Sm6)
1472	GCA_032087375.1	ASM3208737v1	Stenotrophomonas maltophilia	Complex 38/Smc	ANI speices 91	Stenotrophomonas maltophilia(Sm6)
1473	GCA_032088935.1	ASM3208893v1	Stenotrophomonas maltophilia	Complex 38/Smc	ANI speices 91	Stenotrophomonas maltophilia(Sm6)
1474	GCA_032090215.1	ASM3209021v1	Stenotrophomonas maltophilia	Complex 38/Smc	ANI speices 91	Stenotrophomonas maltophilia(Sm6)
1475	GCA_032093655.1	ASM3209365v1	Stenotrophomonas maltophilia	Complex 38/Smc	ANI speices 91	Stenotrophomonas maltophilia(Sm6)
1476	GCA_032102725.1	ASM3210272v1	Stenotrophomonas maltophilia	Complex 38/Smc	ANI speices 91	Stenotrophomonas maltophilia(Sm6)
1477	GCA_032107425.1	ASM3210742v1	Stenotrophomonas maltophilia	Complex 38/Smc	ANI speices 91	Stenotrophomonas maltophilia(Sm6)
1478	GCA_032113685.1	ASM3211368v1	Stenotrophomonas maltophilia	Complex 38/Smc	ANI speices 91	Stenotrophomonas maltophilia(Sm6)
1479	GCA_032115175.1	ASM3211517v1	Stenotrophomonas maltophilia	Complex 38/Smc	ANI speices 91	Stenotrophomonas maltophilia(Sm6)
1480	GCA_032292205.1	PDT001912033.1	Stenotrophomonas maltophilia	Complex 38/Smc	ANI speices 91	Stenotrophomonas maltophilia(Sm6)
1481	GCA_032292205.2	PDT001912033.2	Stenotrophomonas maltophilia	Complex 38/Smc	ANI speices 91	Stenotrophomonas maltophilia(Sm6)
1482	GCA_032401205.1	ASM3240120v1	Stenotrophomonas maltophilia	Complex 38/Smc	ANI speices 91	Stenotrophomonas maltophilia(Sm6)
1483	GCA_032475315.1	ASM3247531v1	Stenotrophomonas maltophilia	Complex 38/Smc	ANI speices 91	Stenotrophomonas maltophilia(Sm6)
1484	GCA_032763125.1	PDT001941491.1	Stenotrophomonas maltophilia	Complex 38/Smc	ANI speices 91	Stenotrophomonas maltophilia(Sm6)
1485	GCA_033034805.1	ASM3303480v1	Stenotrophomonas maltophilia	Complex 38/Smc	ANI speices 91	Stenotrophomonas maltophilia(Sm6)
1486	GCA_033100275.1	ASM3310027v1	Stenotrophomonas maltophilia	Complex 38/Smc	ANI speices 91	Stenotrophomonas maltophilia(Sm6)
1487	GCA_033436945.1	ASM3343694v1	Stenotrophomonas maltophilia	Complex 38/Smc	ANI speices 91	Stenotrophomonas maltophilia(Sm6)
1488	GCA_033436965.1	ASM3343696v1	Stenotrophomonas maltophilia	Complex 38/Smc	ANI speices 91	Stenotrophomonas maltophilia(Sm6)
1489	GCA_033436975.1	ASM3343697v1	Stenotrophomonas maltophilia	Complex 38/Smc	ANI speices 91	Stenotrophomonas maltophilia(Sm6)
1490	GCA_033437005.1	ASM3343700v1	Stenotrophomonas maltophilia	Complex 38/Smc	ANI speices 91	Stenotrophomonas maltophilia(Sm6)
1491	GCA_033831165.1	PDT001992687.1	Stenotrophomonas maltophilia	Complex 38/Smc	ANI speices 91	Stenotrophomonas maltophilia(Sm6)
1492	GCA_034135945.1	PDT002016981.1	Stenotrophomonas maltophilia	Complex 38/Smc	ANI speices 91	Stenotrophomonas maltophilia(Sm6)
1493	GCA_034135965.1	PDT002016988.1	Stenotrophomonas maltophilia	Complex 38/Smc	ANI speices 91	Stenotrophomonas maltophilia(Sm6)
1494	GCA_034136025.1	PDT002016979.1	Stenotrophomonas maltophilia	Complex 38/Smc	ANI speices 91	Stenotrophomonas maltophilia(Sm6)
1495	GCA_034136165.1	PDT002016971.1	Stenotrophomonas maltophilia	Complex 38/Smc	ANI speices 91	Stenotrophomonas maltophilia(Sm6)
1496	GCA_034137945.1	PDT002016880.1	Stenotrophomonas maltophilia	Complex 38/Smc	ANI speices 91	Stenotrophomonas maltophilia(Sm6)
1497	GCA_034137975.1	PDT002016878.1	Stenotrophomonas maltophilia	Complex 38/Smc	ANI speices 91	Stenotrophomonas maltophilia(Sm6)
1498	GCA_034138165.1	PDT002016872.1	Stenotrophomonas maltophilia	Complex 38/Smc	ANI speices 91	Stenotrophomonas maltophilia(Sm6)
1499	GCA_034138265.1	PDT002016867.1	Stenotrophomonas maltophilia	Complex 38/Smc	ANI speices 91	Stenotrophomonas maltophilia(Sm6)
1500	GCA_034138325.1	PDT002016865.1	Stenotrophomonas maltophilia	Complex 38/Smc	ANI speices 91	Stenotrophomonas maltophilia(Sm6)
1501	GCA_034138445.1	PDT002016858.1	Stenotrophomonas maltophilia	Complex 38/Smc	ANI speices 91	Stenotrophomonas maltophilia(Sm6)
1502	GCA_034138545.1	PDT002016842.1	Stenotrophomonas maltophilia	Complex 38/Smc	ANI speices 91	Stenotrophomonas maltophilia(Sm6)
1503	GCA_034138565.1	PDT002016847.1	Stenotrophomonas maltophilia	Complex 38/Smc	ANI speices 91	Stenotrophomonas maltophilia(Sm6)
1504	GCA_034138645.1	PDT002016841.1	Stenotrophomonas maltophilia	Complex 38/Smc	ANI speices 91	Stenotrophomonas maltophilia(Sm6)
1505	GCA_034138665.1	PDT002016840.1	Stenotrophomonas maltophilia	Complex 38/Smc	ANI speices 91	Stenotrophomonas maltophilia(Sm6)
1506	GCA_034146405.1	PDT002016984.1	Stenotrophomonas maltophilia	Complex 38/Smc	ANI speices 91	Stenotrophomonas maltophilia(Sm6)
1507	GCA_034148085.1	PDT002016673.1	Stenotrophomonas maltophilia	Complex 38/Smc	ANI speices 91	Stenotrophomonas maltophilia(Sm6)
1508	GCA_034148105.1	PDT002016667.1	Stenotrophomonas maltophilia	Complex 38/Smc	ANI speices 91	Stenotrophomonas maltophilia(Sm6)
1509	GCA_034148205.1	PDT002016665.1	Stenotrophomonas maltophilia	Complex 38/Smc	ANI speices 91	Stenotrophomonas maltophilia(Sm6)
1510	GCA_034148285.1	PDT002016662.1	Stenotrophomonas maltophilia	Complex 38/Smc	ANI speices 91	Stenotrophomonas maltophilia(Sm6)
1511	GCA_034148405.1	PDT002016661.1	Stenotrophomonas maltophilia	Complex 38/Smc	ANI speices 91	Stenotrophomonas maltophilia(Sm6)
1512	GCA_034148465.1	PDT002016658.1	Stenotrophomonas maltophilia	Complex 38/Smc	ANI speices 91	Stenotrophomonas maltophilia(Sm6)
1513	GCA_034148565.1	PDT002016654.1	Stenotrophomonas maltophilia	Complex 38/Smc	ANI speices 91	Stenotrophomonas maltophilia(Sm6)
1514	GCA_034148585.1	PDT002016655.1	Stenotrophomonas maltophilia	Complex 38/Smc	ANI speices 91	Stenotrophomonas maltophilia(Sm6)
1515	GCA_034148665.1	PDT002016652.1	Stenotrophomonas maltophilia	Complex 38/Smc	ANI speices 91	Stenotrophomonas maltophilia(Sm6)
1516	GCA_034148785.1	PDT002016648.1	Stenotrophomonas maltophilia	Complex 38/Smc	ANI speices 91	Stenotrophomonas maltophilia(Sm6)
1517	GCA_034148845.1	PDT002016644.1	Stenotrophomonas maltophilia	Complex 38/Smc	ANI speices 91	Stenotrophomonas maltophilia(Sm6)
1518	GCA_034148865.1	PDT002016640.1	Stenotrophomonas maltophilia	Complex 38/Smc	ANI speices 91	Stenotrophomonas maltophilia(Sm6)
1519	GCA_034149005.1	PDT002016629.1	Stenotrophomonas maltophilia	Complex 38/Smc	ANI speices 91	Stenotrophomonas maltophilia(Sm6)
1520	GCA_034149025.1	PDT002016636.1	Stenotrophomonas maltophilia	Complex 38/Smc	ANI speices 91	Stenotrophomonas maltophilia(Sm6)
1521	GCA_034149065.1	PDT002016626.1	Stenotrophomonas maltophilia	Complex 38/Smc	ANI speices 91	Stenotrophomonas maltophilia(Sm6)
1522	GCA_034149195.1	PDT002016624.1	Stenotrophomonas maltophilia	Complex 38/Smc	ANI speices 91	Stenotrophomonas maltophilia(Sm6)
1523	GCA_034149265.1	PDT002016619.1	Stenotrophomonas maltophilia	Complex 38/Smc	ANI speices 91	Stenotrophomonas maltophilia(Sm6)
1524	GCA_034149305.1	PDT002016618.1	Stenotrophomonas maltophilia	Complex 38/Smc	ANI speices 91	Stenotrophomonas maltophilia(Sm6)
1525	GCA_034153385.1	PDT002016527.1	Stenotrophomonas maltophilia	Complex 38/Smc	ANI speices 91	Stenotrophomonas maltophilia(Sm6)
1526	GCA_034153405.1	PDT002016530.1	Stenotrophomonas maltophilia	Complex 38/Smc	ANI speices 91	Stenotrophomonas maltophilia(Sm6)
1527	GCA_034153665.1	PDT002016520.1	Stenotrophomonas maltophilia	Complex 38/Smc	ANI speices 91	Stenotrophomonas maltophilia(Sm6)
1528	GCA_034153725.1	PDT002016519.1	Stenotrophomonas maltophilia	Complex 38/Smc	ANI speices 91	Stenotrophomonas maltophilia(Sm6)
1529	GCA_034153765.1	PDT002016516.1	Stenotrophomonas maltophilia	Complex 38/Smc	ANI speices 91	Stenotrophomonas maltophilia(Sm6)
1530	GCA_034153785.1	PDT002016515.1	Stenotrophomonas maltophilia	Complex 38/Smc	ANI speices 91	Stenotrophomonas maltophilia(Sm6)
1531	GCA_034153825.1	PDT002016514.1	Stenotrophomonas maltophilia	Complex 38/Smc	ANI speices 91	Stenotrophomonas maltophilia(Sm6)
1532	GCA_034153845.1	PDT002016511.1	Stenotrophomonas maltophilia	Complex 38/Smc	ANI speices 91	Stenotrophomonas maltophilia(Sm6)
1533	GCA_034153865.1	PDT002016510.1	Stenotrophomonas maltophilia	Complex 38/Smc	ANI speices 91	Stenotrophomonas maltophilia(Sm6)
1534	GCA_034153885.1	PDT002016509.1	Stenotrophomonas maltophilia	Complex 38/Smc	ANI speices 91	Stenotrophomonas maltophilia(Sm6)
1535	GCA_034153905.1	PDT002016508.1	Stenotrophomonas maltophilia	Complex 38/Smc	ANI speices 91	Stenotrophomonas maltophilia(Sm6)
1536	GCA_034153925.1	PDT002016507.1	Stenotrophomonas maltophilia	Complex 38/Smc	ANI speices 91	Stenotrophomonas maltophilia(Sm6)
1537	GCA_034153965.1	PDT002016503.1	Stenotrophomonas maltophilia	Complex 38/Smc	ANI speices 91	Stenotrophomonas maltophilia(Sm6)
1538	GCA_034154045.1	PDT002016500.1	Stenotrophomonas maltophilia	Complex 38/Smc	ANI speices 91	Stenotrophomonas maltophilia(Sm6)
1539	GCA_034154145.1	PDT002016492.1	Stenotrophomonas maltophilia	Complex 38/Smc	ANI speices 91	Stenotrophomonas maltophilia(Sm6)
1540	GCA_034154185.1	PDT002016488.1	Stenotrophomonas maltophilia	Complex 38/Smc	ANI speices 91	Stenotrophomonas maltophilia(Sm6)
1541	GCA_034154205.1	PDT002016483.1	Stenotrophomonas maltophilia	Complex 38/Smc	ANI speices 91	Stenotrophomonas maltophilia(Sm6)
1542	GCA_034154225.1	PDT002016482.1	Stenotrophomonas maltophilia	Complex 38/Smc	ANI speices 91	Stenotrophomonas maltophilia(Sm6)
1543	GCA_034154245.1	PDT002016484.1	Stenotrophomonas maltophilia	Complex 38/Smc	ANI speices 91	Stenotrophomonas maltophilia(Sm6)
1544	GCA_034154265.1	PDT002016485.1	Stenotrophomonas maltophilia	Complex 38/Smc	ANI speices 91	Stenotrophomonas maltophilia(Sm6)
1545	GCA_034154305.1	PDT002016478.1	Stenotrophomonas maltophilia	Complex 38/Smc	ANI speices 91	Stenotrophomonas maltophilia(Sm6)
1546	GCA_034155205.1	PDT002016477.1	Stenotrophomonas maltophilia	Complex 38/Smc	ANI speices 91	Stenotrophomonas maltophilia(Sm6)
1547	GCA_034155225.1	PDT002016476.1	Stenotrophomonas maltophilia	Complex 38/Smc	ANI speices 91	Stenotrophomonas maltophilia(Sm6)
1548	GCA_034155265.1	PDT002016474.1	Stenotrophomonas maltophilia	Complex 38/Smc	ANI speices 91	Stenotrophomonas maltophilia(Sm6)
1549	GCA_034156445.1	PDT002017014.1	Stenotrophomonas maltophilia	Complex 38/Smc	ANI speices 91	Stenotrophomonas maltophilia(Sm6)
1550	GCA_034156865.1	PDT002017003.1	Stenotrophomonas maltophilia	Complex 38/Smc	ANI speices 91	Stenotrophomonas maltophilia(Sm6)
1551	GCA_034156905.1	PDT002017002.1	Stenotrophomonas maltophilia	Complex 38/Smc	ANI speices 91	Stenotrophomonas maltophilia(Sm6)
1552	GCA_034156925.1	PDT002017001.1	Stenotrophomonas maltophilia	Complex 38/Smc	ANI speices 91	Stenotrophomonas maltophilia(Sm6)
1553	GCA_034156965.1	PDT002016987.1	Stenotrophomonas maltophilia	Complex 38/Smc	ANI speices 91	Stenotrophomonas maltophilia(Sm6)
1554	GCA_034156985.1	PDT002016989.1	Stenotrophomonas maltophilia	Complex 38/Smc	ANI speices 91	Stenotrophomonas maltophilia(Sm6)
1555	GCA_034157005.1	PDT002016992.1	Stenotrophomonas maltophilia	Complex 38/Smc	ANI speices 91	Stenotrophomonas maltophilia(Sm6)
1556	GCA_034157025.1	PDT002016998.1	Stenotrophomonas maltophilia	Complex 38/Smc	ANI speices 91	Stenotrophomonas maltophilia(Sm6)
1557	GCA_034157045.1	PDT002016993.1	Stenotrophomonas maltophilia	Complex 38/Smc	ANI speices 91	Stenotrophomonas maltophilia(Sm6)
1558	GCA_034157105.1	PDT002016982.1	Stenotrophomonas maltophilia	Complex 38/Smc	ANI speices 91	Stenotrophomonas maltophilia(Sm6)
1559	GCA_034157125.1	PDT002016969.1	Stenotrophomonas maltophilia	Complex 38/Smc	ANI speices 91	Stenotrophomonas maltophilia(Sm6)
1560	GCA_034158085.1	PDT002016850.1	Stenotrophomonas maltophilia	Complex 38/Smc	ANI speices 91	Stenotrophomonas maltophilia(Sm6)
1561	GCA_034159205.1	PDT002016678.1	Stenotrophomonas maltophilia	Complex 38/Smc	ANI speices 91	Stenotrophomonas maltophilia(Sm6)
1562	GCA_034159225.1	PDT002016674.1	Stenotrophomonas maltophilia	Complex 38/Smc	ANI speices 91	Stenotrophomonas maltophilia(Sm6)
1563	GCA_034159245.1	PDT002016666.1	Stenotrophomonas maltophilia	Complex 38/Smc	ANI speices 91	Stenotrophomonas maltophilia(Sm6)
1564	GCA_034159265.1	PDT002016663.1	Stenotrophomonas maltophilia	Complex 38/Smc	ANI speices 91	Stenotrophomonas maltophilia(Sm6)
1565	GCA_034159285.1	PDT002016660.1	Stenotrophomonas maltophilia	Complex 38/Smc	ANI speices 91	Stenotrophomonas maltophilia(Sm6)
1566	GCA_034159305.1	PDT002016649.1	Stenotrophomonas maltophilia	Complex 38/Smc	ANI speices 91	Stenotrophomonas maltophilia(Sm6)
1567	GCA_034159325.1	PDT002016651.1	Stenotrophomonas maltophilia	Complex 38/Smc	ANI speices 91	Stenotrophomonas maltophilia(Sm6)
1568	GCA_034159345.1	PDT002016647.1	Stenotrophomonas maltophilia	Complex 38/Smc	ANI speices 91	Stenotrophomonas maltophilia(Sm6)
1569	GCA_034159385.1	PDT002016643.1	Stenotrophomonas maltophilia	Complex 38/Smc	ANI speices 91	Stenotrophomonas maltophilia(Sm6)
1570	GCA_034159545.1	PDT002016632.1	Stenotrophomonas maltophilia	Complex 38/Smc	ANI speices 91	Stenotrophomonas maltophilia(Sm6)
1571	GCA_034159585.1	PDT002016679.1	Stenotrophomonas maltophilia	Complex 38/Smc	ANI speices 91	Stenotrophomonas maltophilia(Sm6)
1572	GCA_034160265.1	PDT002016505.1	Stenotrophomonas maltophilia	Complex 38/Smc	ANI speices 91	Stenotrophomonas maltophilia(Sm6)
1573	GCA_034160325.1	PDT002016525.1	Stenotrophomonas maltophilia	Complex 38/Smc	ANI speices 91	Stenotrophomonas maltophilia(Sm6)
1574	GCA_034160345.1	PDT002016522.1	Stenotrophomonas maltophilia	Complex 38/Smc	ANI speices 91	Stenotrophomonas maltophilia(Sm6)
1575	GCA_034160365.1	PDT002016491.1	Stenotrophomonas maltophilia	Complex 38/Smc	ANI speices 91	Stenotrophomonas maltophilia(Sm6)
1576	GCA_034160375.1	PDT002016494.1	Stenotrophomonas maltophilia	Complex 38/Smc	ANI speices 91	Stenotrophomonas maltophilia(Sm6)
1577	GCA_034160585.1	PDT002016475.1	Stenotrophomonas maltophilia	Complex 38/Smc	ANI speices 91	Stenotrophomonas maltophilia(Sm6)
1578	GCA_034160605.1	PDT002016473.1	Stenotrophomonas maltophilia	Complex 38/Smc	ANI speices 91	Stenotrophomonas maltophilia(Sm6)
1579	GCA_034193845.1	PDT002017006.1	Stenotrophomonas maltophilia	Complex 38/Smc	ANI speices 91	Stenotrophomonas maltophilia(Sm6)
1580	GCA_034193865.1	PDT002017004.1	Stenotrophomonas maltophilia	Complex 38/Smc	ANI speices 91	Stenotrophomonas maltophilia(Sm6)
1581	GCA_034193925.1	PDT002016995.1	Stenotrophomonas maltophilia	Complex 38/Smc	ANI speices 91	Stenotrophomonas maltophilia(Sm6)
1582	GCA_034193965.1	PDT002016991.1	Stenotrophomonas maltophilia	Complex 38/Smc	ANI speices 91	Stenotrophomonas maltophilia(Sm6)
1583	GCA_034195785.1	PDT002017021.1	Stenotrophomonas maltophilia	Complex 38/Smc	ANI speices 91	Stenotrophomonas maltophilia(Sm6)
1584	GCA_034195855.1	PDT002017015.1	Stenotrophomonas maltophilia	Complex 38/Smc	ANI speices 91	Stenotrophomonas maltophilia(Sm6)
1585	GCA_034195935.1	PDT002016838.1	Stenotrophomonas maltophilia	Complex 38/Smc	ANI speices 91	Stenotrophomonas maltophilia(Sm6)
1586	GCA_034195975.1	PDT002016526.1	Stenotrophomonas maltophilia	Complex 38/Smc	ANI speices 91	Stenotrophomonas maltophilia(Sm6)
1587	GCA_034424605.1	ASM3442460v1	Stenotrophomonas maltophilia	Complex 38/Smc	ANI speices 91	Stenotrophomonas maltophilia(Sm6)
1588	GCA_034483485.1	PDT002035610.1	Stenotrophomonas maltophilia	Complex 38/Smc	ANI speices 91	Stenotrophomonas maltophilia(Sm6)
1589	GCA_034483965.1	PDT002035608.1	Stenotrophomonas maltophilia	Complex 38/Smc	ANI speices 91	Stenotrophomonas maltophilia(Sm6)
1590	GCA_034491225.1	ASM3449122v1	Stenotrophomonas maltophilia	Complex 38/Smc	ANI speices 91	Stenotrophomonas maltophilia(Sm6)
1591	GCA_034491265.1	ASM3449126v1	Stenotrophomonas maltophilia	Complex 38/Smc	ANI speices 91	Stenotrophomonas maltophilia(Sm6)
1592	GCA_034491305.1	ASM3449130v1	Stenotrophomonas maltophilia	Complex 38/Smc	ANI speices 91	Stenotrophomonas maltophilia(Sm6)
1593	GCA_034491985.1	ASM3449198v1	Stenotrophomonas maltophilia	Complex 38/Smc	ANI speices 91	Stenotrophomonas maltophilia(Sm6)
1594	GCA_034492185.1	ASM3449218v1	Stenotrophomonas maltophilia	Complex 38/Smc	ANI speices 91	Stenotrophomonas maltophilia(Sm6)
1595	GCA_034492385.1	ASM3449238v1	Stenotrophomonas maltophilia	Complex 38/Smc	ANI speices 91	Stenotrophomonas maltophilia(Sm6)
1596	GCA_034651455.1	ASM3465145v1	Stenotrophomonas maltophilia	Complex 38/Smc	ANI speices 91	Stenotrophomonas maltophilia(Sm6)
1597	GCA_034690685.1	PDT000444073.1	Stenotrophomonas maltophilia	Complex 38/Smc	ANI speices 91	Stenotrophomonas maltophilia(Sm6)
1598	GCA_034809145.1	ASM3480914v1	Stenotrophomonas maltophilia	Complex 38/Smc	ANI speices 91	Stenotrophomonas maltophilia(Sm6)
1599	GCA_034809185.1	ASM3480918v1	Stenotrophomonas maltophilia	Complex 38/Smc	ANI speices 91	Stenotrophomonas maltophilia(Sm6)
1600	GCA_034809245.1	ASM3480924v1	Stenotrophomonas maltophilia	Complex 38/Smc	ANI speices 91	Stenotrophomonas maltophilia(Sm6)
1601	GCA_034809265.1	ASM3480926v1	Stenotrophomonas maltophilia	Complex 38/Smc	ANI speices 91	Stenotrophomonas maltophilia(Sm6)
1602	GCA_034809285.1	ASM3480928v1	Stenotrophomonas maltophilia	Complex 38/Smc	ANI speices 91	Stenotrophomonas maltophilia(Sm6)
1603	GCA_034809305.1	ASM3480930v1	Stenotrophomonas maltophilia	Complex 38/Smc	ANI speices 91	Stenotrophomonas maltophilia(Sm6)
1604	GCA_036318905.1	ASM3631890v1	Stenotrophomonas maltophilia	Complex 38/Smc	ANI speices 91	Stenotrophomonas maltophilia(Sm6)
1605	GCA_036318925.1	ASM3631892v1	Stenotrophomonas maltophilia	Complex 38/Smc	ANI speices 91	Stenotrophomonas maltophilia(Sm6)
1606	GCA_036318945.1	ASM3631894v1	Stenotrophomonas maltophilia	Complex 38/Smc	ANI speices 91	Stenotrophomonas maltophilia(Sm6)
1607	GCA_036318965.1	ASM3631896v1	Stenotrophomonas maltophilia	Complex 38/Smc	ANI speices 91	Stenotrophomonas maltophilia(Sm6)
1608	GCA_036318975.1	ASM3631897v1	Stenotrophomonas maltophilia	Complex 38/Smc	ANI speices 91	Stenotrophomonas maltophilia(Sm6)
1609	GCA_036319005.1	ASM3631900v1	Stenotrophomonas maltophilia	Complex 38/Smc	ANI speices 91	Stenotrophomonas maltophilia(Sm6)
1610	GCA_036319025.1	ASM3631902v1	Stenotrophomonas maltophilia	Complex 38/Smc	ANI speices 91	Stenotrophomonas maltophilia(Sm6)
1611	GCA_036319045.1	ASM3631904v1	Stenotrophomonas maltophilia	Complex 38/Smc	ANI speices 91	Stenotrophomonas maltophilia(Sm6)
1612	GCA_036319065.1	ASM3631906v1	Stenotrophomonas maltophilia	Complex 38/Smc	ANI speices 91	Stenotrophomonas maltophilia(Sm6)
1613	GCA_036319085.1	ASM3631908v1	Stenotrophomonas maltophilia	Complex 38/Smc	ANI speices 91	Stenotrophomonas maltophilia(Sm6)
1614	GCA_036319105.1	ASM3631910v1	Stenotrophomonas maltophilia	Complex 38/Smc	ANI speices 91	Stenotrophomonas maltophilia(Sm6)
1615	GCA_036319125.1	ASM3631912v1	Stenotrophomonas maltophilia	Complex 38/Smc	ANI speices 91	Stenotrophomonas maltophilia(Sm6)
1616	GCA_036319145.1	ASM3631914v1	Stenotrophomonas maltophilia	Complex 38/Smc	ANI speices 91	Stenotrophomonas maltophilia(Sm6)
1617	GCA_036319165.1	ASM3631916v1	Stenotrophomonas maltophilia	Complex 38/Smc	ANI speices 91	Stenotrophomonas maltophilia(Sm6)
1618	GCA_036319185.1	ASM3631918v1	Stenotrophomonas maltophilia	Complex 38/Smc	ANI speices 91	Stenotrophomonas maltophilia(Sm6)
1619	GCA_036319205.1	ASM3631920v1	Stenotrophomonas maltophilia	Complex 38/Smc	ANI speices 91	Stenotrophomonas maltophilia(Sm6)
1620	GCA_036319225.1	ASM3631922v1	Stenotrophomonas maltophilia	Complex 38/Smc	ANI speices 91	Stenotrophomonas maltophilia(Sm6)
1621	GCA_036319245.1	ASM3631924v1	Stenotrophomonas maltophilia	Complex 38/Smc	ANI speices 91	Stenotrophomonas maltophilia(Sm6)
1622	GCA_036319265.1	ASM3631926v1	Stenotrophomonas maltophilia	Complex 38/Smc	ANI speices 91	Stenotrophomonas maltophilia(Sm6)
1623	GCA_036319285.1	ASM3631928v1	Stenotrophomonas maltophilia	Complex 38/Smc	ANI speices 91	Stenotrophomonas maltophilia(Sm6)
1624	GCA_036319295.1	ASM3631929v1	Stenotrophomonas maltophilia	Complex 38/Smc	ANI speices 91	Stenotrophomonas maltophilia(Sm6)
1625	GCA_036319325.1	ASM3631932v1	Stenotrophomonas maltophilia	Complex 38/Smc	ANI speices 91	Stenotrophomonas maltophilia(Sm6)
1626	GCA_036319345.1	ASM3631934v1	Stenotrophomonas maltophilia	Complex 38/Smc	ANI speices 91	Stenotrophomonas maltophilia(Sm6)
1627	GCA_036319365.1	ASM3631936v1	Stenotrophomonas maltophilia	Complex 38/Smc	ANI speices 91	Stenotrophomonas maltophilia(Sm6)
1628	GCA_036319385.1	ASM3631938v1	Stenotrophomonas maltophilia	Complex 38/Smc	ANI speices 91	Stenotrophomonas maltophilia(Sm6)
1629	GCA_036319405.1	ASM3631940v1	Stenotrophomonas maltophilia	Complex 38/Smc	ANI speices 91	Stenotrophomonas maltophilia(Sm6)
1630	GCA_036319425.1	ASM3631942v1	Stenotrophomonas maltophilia	Complex 38/Smc	ANI speices 91	Stenotrophomonas maltophilia(Sm6)
1631	GCA_036319445.1	ASM3631944v1	Stenotrophomonas maltophilia	Complex 38/Smc	ANI speices 91	Stenotrophomonas maltophilia(Sm6)
1632	GCA_036319465.1	ASM3631946v1	Stenotrophomonas maltophilia	Complex 38/Smc	ANI speices 91	Stenotrophomonas maltophilia(Sm6)
1633	GCA_036319485.1	ASM3631948v1	Stenotrophomonas maltophilia	Complex 38/Smc	ANI speices 91	Stenotrophomonas maltophilia(Sm6)
1634	GCA_036319505.1	ASM3631950v1	Stenotrophomonas maltophilia	Complex 38/Smc	ANI speices 91	Stenotrophomonas maltophilia(Sm6)
1635	GCA_036319525.1	ASM3631952v1	Stenotrophomonas maltophilia	Complex 38/Smc	ANI speices 91	Stenotrophomonas maltophilia(Sm6)
1636	GCA_036319535.1	ASM3631953v1	Stenotrophomonas maltophilia	Complex 38/Smc	ANI speices 91	Stenotrophomonas maltophilia(Sm6)
1637	GCA_036319585.1	ASM3631958v1	Stenotrophomonas maltophilia	Complex 38/Smc	ANI speices 91	Stenotrophomonas maltophilia(Sm6)
1638	GCA_036322025.1	ASM3632202v1	Stenotrophomonas maltophilia	Complex 38/Smc	ANI speices 91	Stenotrophomonas maltophilia(Sm6)
1639	GCA_036322065.1	ASM3632206v1	Stenotrophomonas maltophilia	Complex 38/Smc	ANI speices 91	Stenotrophomonas maltophilia(Sm6)
1640	GCA_036322085.1	ASM3632208v1	Stenotrophomonas maltophilia	Complex 38/Smc	ANI speices 91	Stenotrophomonas maltophilia(Sm6)
1641	GCA_036322105.1	ASM3632210v1	Stenotrophomonas maltophilia	Complex 38/Smc	ANI speices 91	Stenotrophomonas maltophilia(Sm6)
1642	GCA_036322125.1	ASM3632212v1	Stenotrophomonas maltophilia	Complex 38/Smc	ANI speices 91	Stenotrophomonas maltophilia(Sm6)
1643	GCA_036419455.1	ASM3641945v1	Stenotrophomonas maltophilia	Complex 38/Smc	ANI speices 91	Stenotrophomonas maltophilia(Sm6)
1644	GCA_036527275.1	ASM3652727v1	Stenotrophomonas maltophilia	Complex 38/Smc	ANI speices 91	Stenotrophomonas maltophilia(Sm6)
1645	GCA_037146195.1	ASM3714619v1	Stenotrophomonas maltophilia	Complex 38/Smc	ANI speices 91	Stenotrophomonas maltophilia(Sm6)
1646	GCA_037147775.1	ASM3714777v1	Stenotrophomonas maltophilia	Complex 38/Smc	ANI speices 91	Stenotrophomonas maltophilia(Sm6)
1647	GCA_037147895.1	ASM3714789v1	Stenotrophomonas maltophilia	Complex 38/Smc	ANI speices 91	Stenotrophomonas maltophilia(Sm6)
1648	GCA_037147915.1	ASM3714791v1	Stenotrophomonas maltophilia	Complex 38/Smc	ANI speices 91	Stenotrophomonas maltophilia(Sm6)
1649	GCA_037148735.1	ASM3714873v1	Stenotrophomonas maltophilia	Complex 38/Smc	ANI speices 91	Stenotrophomonas maltophilia(Sm6)
1650	GCA_900186865.1	49243_F02	Stenotrophomonas maltophilia	Complex 38/Smc	ANI speices 91	Stenotrophomonas maltophilia(Sm6)
1651	GCA_900475405.1	44087_C01	Stenotrophomonas maltophilia	Complex 38/Smc	ANI speices 91	Stenotrophomonas maltophilia(Sm6)
1652	GCA_900475685.1	46463_B01	Stenotrophomonas maltophilia	Complex 38/Smc	ANI speices 91	Stenotrophomonas maltophilia(Sm6)
1653	GCA_902156685.2	A1_134984_gironde_V2	Stenotrophomonas maltophilia	Complex 38/Smc	ANI speices 91	Stenotrophomonas maltophilia(Sm6)
1654	GCA_902156695.2	A1_138853_landes_V2	Stenotrophomonas maltophilia	Complex 38/Smc	ANI speices 91	Stenotrophomonas maltophilia(Sm6)
1655	GCA_902156855.2	A1_138969_isere_V2	Stenotrophomonas maltophilia	Complex 38/Smc	ANI speices 91	Stenotrophomonas maltophilia(Sm6)
1656	GCA_902156935.2	A1_140059_calvados_V2	Stenotrophomonas maltophilia	Complex 38/Smc	ANI speices 91	Stenotrophomonas maltophilia(Sm6)
1657	GCA_902156995.2	A1_157696_Hautevienne_V2	Stenotrophomonas maltophilia	Complex 38/Smc	ANI speices 91	Stenotrophomonas maltophilia(Sm6)
1658	GCA_902157305.2	A1_184882_Hautegaronne_V2	Stenotrophomonas maltophilia	Complex 38/Smc	ANI speices 91	Stenotrophomonas maltophilia(Sm6)
1659	GCA_902157355.2	A1_184949_Savoie_V2	Stenotrophomonas maltophilia	Complex 38/Smc	ANI speices 91	Stenotrophomonas maltophilia(Sm6)
1660	GCA_902157445.2	A1_187546_var_V2	Stenotrophomonas maltophilia	Complex 38/Smc	ANI speices 91	Stenotrophomonas maltophilia(Sm6)
1661	GCA_902157495.2	A2_150278_Herault_V2	Stenotrophomonas maltophilia	Complex 38/Smc	ANI speices 91	Stenotrophomonas maltophilia(Sm6)
1662	GCA_902157505.2	A2_167339_valdoise_V2	Stenotrophomonas maltophilia	Complex 38/Smc	ANI speices 91	Stenotrophomonas maltophilia(Sm6)
1663	GCA_902157515.2	A3_150290_Herault_V2	Stenotrophomonas maltophilia	Complex 38/Smc	ANI speices 91	Stenotrophomonas maltophilia(Sm6)
1664	GCA_902157525.2	A2_158590_calvados_V2	Stenotrophomonas maltophilia	Complex 38/Smc	ANI speices 91	Stenotrophomonas maltophilia(Sm6)
1665	GCA_902157535.2	A2_169179_martinique_V2	Stenotrophomonas maltophilia	Complex 38/Smc	ANI speices 91	Stenotrophomonas maltophilia(Sm6)
1666	GCA_902157545.2	A2_183112_Seineetmarne_V2	Stenotrophomonas maltophilia	Complex 38/Smc	ANI speices 91	Stenotrophomonas maltophilia(Sm6)
1667	GCA_902157555.2	A3_174768_paris_V2	Stenotrophomonas maltophilia	Complex 38/Smc	ANI speices 91	Stenotrophomonas maltophilia(Sm6)
1668	GCA_902157575.2	A4_181007_paris_V2	Stenotrophomonas maltophilia	Complex 38/Smc	ANI speices 91	Stenotrophomonas maltophilia(Sm6)
1669	GCA_902157635.2	H_108_bayonne_V2	Stenotrophomonas maltophilia	Complex 38/Smc	ANI speices 91	Stenotrophomonas maltophilia(Sm6)
1670	GCA_902157795.2	H_109_cholet_V2	Stenotrophomonas maltophilia	Complex 38/Smc	ANI speices 91	Stenotrophomonas maltophilia(Sm6)
1671	GCA_902157805.2	H_117_Stdenis_V2	Stenotrophomonas maltophilia	Complex 38/Smc	ANI speices 91	Stenotrophomonas maltophilia(Sm6)
1672	GCA_902157815.2	H_116_Stdenis_V2	Stenotrophomonas maltophilia	Complex 38/Smc	ANI speices 91	Stenotrophomonas maltophilia(Sm6)
1673	GCA_902157825.2	H_113_St_nazaire_V2	Stenotrophomonas maltophilia	Complex 38/Smc	ANI speices 91	Stenotrophomonas maltophilia(Sm6)
1674	GCA_902157835.2	H_110_cholet_V2	Stenotrophomonas maltophilia	Complex 38/Smc	ANI speices 91	Stenotrophomonas maltophilia(Sm6)
1675	GCA_902157875.2	H_119_Stdenis_V2	Stenotrophomonas maltophilia	Complex 38/Smc	ANI speices 91	Stenotrophomonas maltophilia(Sm6)
1676	GCA_902157885.2	H_120_Stdenis_V2	Stenotrophomonas maltophilia	Complex 38/Smc	ANI speices 91	Stenotrophomonas maltophilia(Sm6)
1677	GCA_902157895.2	H_122_Stdenis_V2	Stenotrophomonas maltophilia	Complex 38/Smc	ANI speices 91	Stenotrophomonas maltophilia(Sm6)
1678	GCA_902157935.2	H_128_Saintdeneis_V2	Stenotrophomonas maltophilia	Complex 38/Smc	ANI speices 91	Stenotrophomonas maltophilia(Sm6)
1679	GCA_902157945.2	H_133_Saintdenis_V2	Stenotrophomonas maltophilia	Complex 38/Smc	ANI speices 91	Stenotrophomonas maltophilia(Sm6)
1680	GCA_902157965.2	H_124_Stdenis_V2	Stenotrophomonas maltophilia	Complex 38/Smc	ANI speices 91	Stenotrophomonas maltophilia(Sm6)
1681	GCA_902157975.2	H_149_versailles_V2	Stenotrophomonas maltophilia	Complex 38/Smc	ANI speices 91	Stenotrophomonas maltophilia(Sm6)
1682	GCA_902158045.2	H_151_versailles_V2	Stenotrophomonas maltophilia	Complex 38/Smc	ANI speices 91	Stenotrophomonas maltophilia(Sm6)
1683	GCA_902158145.2	H_165_Stpierre_V2	Stenotrophomonas maltophilia	Complex 38/Smc	ANI speices 91	Stenotrophomonas maltophilia(Sm6)
1684	GCA_902158155.2	H_166_Stpierre_V2	Stenotrophomonas maltophilia	Complex 38/Smc	ANI speices 91	Stenotrophomonas maltophilia(Sm6)
1685	GCA_902158215.2	H_226_tourcoing_V2	Stenotrophomonas maltophilia	Complex 38/Smc	ANI speices 91	Stenotrophomonas maltophilia(Sm6)
1686	GCA_902158235.2	H_225_tourcoing_V2	Stenotrophomonas maltophilia	Complex 38/Smc	ANI speices 91	Stenotrophomonas maltophilia(Sm6)
1687	GCA_902158255.2	H_197_caen_V2	Stenotrophomonas maltophilia	Complex 38/Smc	ANI speices 91	Stenotrophomonas maltophilia(Sm6)
1688	GCA_902158265.2	H_223_tourcoing_V2	Stenotrophomonas maltophilia	Complex 38/Smc	ANI speices 91	Stenotrophomonas maltophilia(Sm6)
1689	GCA_902158275.2	H_196_caen_V2	Stenotrophomonas maltophilia	Complex 38/Smc	ANI speices 91	Stenotrophomonas maltophilia(Sm6)
1690	GCA_902158295.2	H_211_bastia_V2	Stenotrophomonas maltophilia	Complex 38/Smc	ANI speices 91	Stenotrophomonas maltophilia(Sm6)
1691	GCA_902158345.2	H_29_tunis_V2	Stenotrophomonas maltophilia	Complex 38/Smc	ANI speices 91	Stenotrophomonas maltophilia(Sm6)
1692	GCA_902158355.2	H_30_tunis_V2	Stenotrophomonas maltophilia	Complex 38/Smc	ANI speices 91	Stenotrophomonas maltophilia(Sm6)
1693	GCA_902158365.2	H_31_tunis_V2	Stenotrophomonas maltophilia	Complex 38/Smc	ANI speices 91	Stenotrophomonas maltophilia(Sm6)
1694	GCA_902158375.2	H_3_creteil_V2	Stenotrophomonas maltophilia	Complex 38/Smc	ANI speices 91	Stenotrophomonas maltophilia(Sm6)
1695	GCA_902158385.2	H_35_tunis_V2	Stenotrophomonas maltophilia	Complex 38/Smc	ANI speices 91	Stenotrophomonas maltophilia(Sm6)
1696	GCA_902158395.2	H_32_tunis_V2	Stenotrophomonas maltophilia	Complex 38/Smc	ANI speices 91	Stenotrophomonas maltophilia(Sm6)
1697	GCA_902158405.2	H_49_creteil_V2	Stenotrophomonas maltophilia	Complex 38/Smc	ANI speices 91	Stenotrophomonas maltophilia(Sm6)
1698	GCA_902158425.2	H_60_creteil_V2	Stenotrophomonas maltophilia	Complex 38/Smc	ANI speices 91	Stenotrophomonas maltophilia(Sm6)
1699	GCA_902158435.2	H_97_creteil_V2	Stenotrophomonas maltophilia	Complex 38/Smc	ANI speices 91	Stenotrophomonas maltophilia(Sm6)
1700	GCA_902158465.2	H_72_versailles_V2	Stenotrophomonas maltophilia	Complex 38/Smc	ANI speices 91	Stenotrophomonas maltophilia(Sm6)
1701	GCA_902158495.2	H_7_creteil_V2	Stenotrophomonas maltophilia	Complex 38/Smc	ANI speices 91	Stenotrophomonas maltophilia(Sm6)
1702	GCA_902158505.2	H_74_versailles_V2	Stenotrophomonas maltophilia	Complex 38/Smc	ANI speices 91	Stenotrophomonas maltophilia(Sm6)
1703	GCA_902480315.1	UHGG-TPA_MGYG-HGUT-02886	uncultured Stenotrophomonas sp.	Complex 38/Smc	ANI speices 91	Stenotrophomonas maltophilia(Sm6)
1704	GCA_913775075.1	SP350_1_metabat2_genome_mining.7_Sub	uncultured Stenotrophomonas sp.	Complex 38/Smc	ANI speices 91	Stenotrophomonas maltophilia(Sm6)
1705	GCA_913778425.1	SP260_2_metabat2_genome_mining.31	uncultured Stenotrophomonas sp.	Complex 38/Smc	ANI speices 91	Stenotrophomonas maltophilia(Sm6)
1706	GCA_937921665.1	L4_Bin_Bin_145_1	Stenotrophomonas maltophilia	Complex 38/Smc	ANI speices 91	Stenotrophomonas maltophilia(Sm6)
1707	GCA_938003535.1	H4_Bin_Bin_154_1	Stenotrophomonas maltophilia	Complex 38/Smc	ANI speices 91	Stenotrophomonas maltophilia(Sm6)
1708	GCA_946223405.1	RyeJoPAFE0_bin.29.MAG	Stenotrophomonas maltophilia	Complex 38/Smc	ANI speices 91	Stenotrophomonas maltophilia(Sm6)
1709	GCA_963517875.1	ERR9968808_bin.7_MetaWRAP_v1.3_MAG	Stenotrophomonas maltophilia	Complex 38/Smc	ANI speices 91	Stenotrophomonas maltophilia(Sm6)
1710	GCA_963535755.1	DRR247343_bin.45_MetaWRAP_v1.3_MAG	Stenotrophomonas maltophilia	Complex 38/Smc	ANI speices 91	Stenotrophomonas maltophilia(Sm6)
1711	GCA_001070785.1	ASM107078v1	Stenotrophomonas maltophilia	Complex 38/Smc	ANI speices 92	Sm18
1712	GCA_002798925.1	ASM279892v1	Stenotrophomonas maltophilia	Complex 38/Smc	ANI speices 92	Sm18
1713	GCA_002799165.1	ASM279916v1	Stenotrophomonas maltophilia	Complex 38/Smc	ANI speices 92	Sm18
1714	GCA_002799295.1	ASM279929v1	Stenotrophomonas maltophilia	Complex 38/Smc	ANI speices 92	Sm18
1715	GCA_003015035.1	ASM301503v1	Stenotrophomonas maltophilia	Complex 38/Smc	ANI speices 92	Sm18
1716	GCA_003244735.1	ASM324473v1	Stenotrophomonas maltophilia	Complex 38/Smc	ANI speices 92	Sm18
1717	GCA_003244775.1	ASM324477v1	Stenotrophomonas maltophilia	Complex 38/Smc	ANI speices 92	Sm18
1718	GCA_010607825.1	ASM1060782v1	Stenotrophomonas maltophilia	Complex 38/Smc	ANI speices 92	Sm18
1719	GCA_013464125.1	ASM1346412v1	Stenotrophomonas maltophilia	Complex 38/Smc	ANI speices 92	Sm18
1720	GCA_015996765.1	ASM1599676v1	Stenotrophomonas maltophilia	Complex 38/Smc	ANI speices 92	Sm18
1721	GCA_015998395.1	ASM1599839v1	Stenotrophomonas maltophilia	Complex 38/Smc	ANI speices 92	Sm18
1722	GCA_015998895.1	ASM1599889v1	Stenotrophomonas maltophilia	Complex 38/Smc	ANI speices 92	Sm18
1723	GCA_029770045.1	PDT001354632.1	Stenotrophomonas maltophilia	Complex 38/Smc	ANI speices 92	Sm18
1724	GCA_029771165.1	PDT001354555.1	Stenotrophomonas maltophilia	Complex 38/Smc	ANI speices 92	Sm18
1725	GCA_029771605.1	PDT001354512.1	Stenotrophomonas maltophilia	Complex 38/Smc	ANI speices 92	Sm18
1726	GCA_029771725.1	PDT001354502.1	Stenotrophomonas maltophilia	Complex 38/Smc	ANI speices 92	Sm18
1727	GCA_029771765.1	PDT001354497.1	Stenotrophomonas maltophilia	Complex 38/Smc	ANI speices 92	Sm18
1728	GCA_029843985.1	ASM2984398v1	Stenotrophomonas sp. GD03702	Complex 38/Smc	ANI speices 92	Sm18
1729	GCA_029844005.1	ASM2984400v1	Stenotrophomonas sp. GD03701	Complex 38/Smc	ANI speices 92	Sm18
1730	GCA_030237085.1	ASM3023708v1	Stenotrophomonas maltophilia	Complex 38/Smc	ANI speices 92	Sm18
1731	GCA_030291095.1	ASM3029109v1	Stenotrophomonas sp. 59	Complex 38/Smc	ANI speices 92	Sm18
1732	GCA_030985715.1	ASM3098571v1	Stenotrophomonas sp. Sm0581	Complex 38/Smc	ANI speices 92	Sm18
1733	GCA_032060745.1	ASM3206074v1	Stenotrophomonas maltophilia	Complex 38/Smc	ANI speices 92	Sm18
1734	GCA_034837315.1	PDT002043325.1	Stenotrophomonas maltophilia	Complex 38/Smc	ANI speices 92	Sm18
1735	GCA_036319985.1	ASM3631998v1	Stenotrophomonas sp. SMYL89	Complex 38/Smc	ANI speices 92	Sm18
1736	GCA_037079815.1	ASM3707981v1	Stenotrophomonas maltophilia	Complex 38/Smc	ANI speices 92	Sm18
1737	GCA_037735465.1	PDT002123598.1	Stenotrophomonas maltophilia	Complex 38/Smc	ANI speices 92	Sm18
1738	GCA_902157145.2	A1_174598_oise_V2	Stenotrophomonas maltophilia	Complex 38/Smc	ANI speices 92	Sm18
1739	GCA_902157845.2	H_118_Stdenis_V2	Stenotrophomonas maltophilia	Complex 38/Smc	ANI speices 92	Sm18
1740	GCA_902158015.2	H_138_Saintdenis_V2	Stenotrophomonas maltophilia	Complex 38/Smc	ANI speices 92	Sm18
1741	GCA_913773925.1	SP242_1_metabat2_genome_mining.23	uncultured Stenotrophomonas sp.	Complex 38/Smc	ANI speices 92	Sm18
1742	GCA_937944425.1	H1_Bin_Bin_46_1	Stenotrophomonas maltophilia	Complex 38/Smc	ANI speices 92	Sm18
1743	GCA_963525675.1	ERR9968950_bin.7_MetaWRAP_v1.3_MAG	Stenotrophomonas maltophilia	Complex 38/Smc	ANI speices 92	Sm18
1744	GCA_002739455.1	ASM273945v1	Stenotrophomonas maltophilia	Complex 38/Smc	ANI speices 93
1745	GCA_002739675.1	ASM273967v1	Stenotrophomonas maltophilia	Complex 38/Smc	ANI speices 93
1746	GCA_002740025.1	ASM274002v1	Stenotrophomonas maltophilia	Complex 38/Smc	ANI speices 93
1747	GCA_006974125.1	ASM697412v1	Stenotrophomonas maltophilia	Complex 38/Smc	ANI speices 93
1748	GCA_010605185.1	ASM1060518v1	Stenotrophomonas maltophilia	Complex 38/Smc	ANI speices 93
1749	GCA_015997165.1	ASM1599716v1	Stenotrophomonas maltophilia	Complex 38/Smc	ANI speices 93
1750	GCA_022751145.1	ASM2275114v1	Stenotrophomonas maltophilia	Complex 38/Smc	ANI speices 93
1751	GCA_025462095.1	ASM2546209v1	Stenotrophomonas maltophilia	Complex 38/Smc	ANI speices 93
1752	GCA_029771105.1	PDT001354559.1	Stenotrophomonas maltophilia	Complex 38/Smc	ANI speices 93
1753	GCA_029839905.1	ASM2983990v1	Stenotrophomonas sp. GD03908	Complex 38/Smc	ANI speices 93
1754	GCA_030985565.1	ASM3098556v1	Stenotrophomonas sp. Sm0041	Complex 38/Smc	ANI speices 93
1755	GCA_034491245.1	ASM3449124v1	Stenotrophomonas maltophilia	Complex 38/Smc	ANI speices 93
1756	GCA_036322185.1	ASM3632218v1	Stenotrophomonas sp. SMYL36	Complex 38/Smc	ANI speices 93
1757	GCA_946903265.1	H_76_beauvais_V2	Stenotrophomonas maltophilia	Complex 38/Smc	ANI speices 93
1758	GCA_010604725.1	ASM1060472v1	Stenotrophomonas maltophilia	Complex 38/Smc	ANI speices 94	Sm17
1759	GCA_013464065.1	ASM1346406v1	Stenotrophomonas maltophilia	Complex 38/Smc	ANI speices 94	Sm17
1760	GCA_013464095.1	ASM1346409v1	Stenotrophomonas maltophilia	Complex 38/Smc	ANI speices 94	Sm17
1761	GCA_013464105.1	ASM1346410v1	Stenotrophomonas maltophilia	Complex 38/Smc	ANI speices 94	Sm17
1762	GCA_013464915.1	ASM1346491v1	Stenotrophomonas maltophilia	Complex 38/Smc	ANI speices 94	Sm17
1763	GCA_032025625.1	ASM3202562v1	Stenotrophomonas maltophilia	Complex 38/Smc	ANI speices 94	Sm17
1764	GCA_913775725.1	S3C441_SP108	uncultured Stenotrophomonas sp.	Complex 38/Smc	ANI speices 95
1765	GCA_913777435.1	maxbin_SP60_2.018_cleaned	uncultured Stenotrophomonas sp.	Complex 38/Smc	ANI speices 95
1766	GCA_001071175.1	ASM107117v1	Stenotrophomonas maltophilia	Complex 38/Smc	ANI speices 96	Sm7
1767	GCA_001071475.1	ASM107147v1	Stenotrophomonas maltophilia	Complex 38/Smc	ANI speices 96	Sm7
1768	GCA_001431675.1	ASM143167v1	Stenotrophomonas maltophilia	Complex 38/Smc	ANI speices 96	Sm7
1769	GCA_002205245.1	ASM220524v1	Stenotrophomonas maltophilia	Complex 38/Smc	ANI speices 96	Sm7
1770	GCA_002367155.1	ASM236715v1	Stenotrophomonas maltophilia	Complex 38/Smc	ANI speices 96	Sm7
1771	GCA_002738905.1	ASM273890v1	Stenotrophomonas maltophilia	Complex 38/Smc	ANI speices 96	Sm7
1772	GCA_002798945.1	ASM279894v1	Stenotrophomonas maltophilia	Complex 38/Smc	ANI speices 96	Sm7
1773	GCA_003030985.1	ASM303098v1	Stenotrophomonas maltophilia	Complex 38/Smc	ANI speices 96	Sm7
1774	GCA_009360335.1	ASM936033v1	Stenotrophomonas sp.	Complex 38/Smc	ANI speices 96	Sm7
1775	GCA_009676525.1	ASM967652v1	Stenotrophomonas maltophilia	Complex 38/Smc	ANI speices 96	Sm7
1776	GCA_010587285.1	ASM1058728v1	Stenotrophomonas maltophilia	Complex 38/Smc	ANI speices 96	Sm7
1777	GCA_010604955.1	ASM1060495v1	Stenotrophomonas maltophilia	Complex 38/Smc	ANI speices 96	Sm7
1778	GCA_010607835.1	ASM1060783v1	Stenotrophomonas maltophilia	Complex 38/Smc	ANI speices 96	Sm7
1779	GCA_010609245.1	ASM1060924v1	Stenotrophomonas maltophilia	Complex 38/Smc	ANI speices 96	Sm7
1780	GCA_013004645.1	ASM1300464v1	Stenotrophomonas maltophilia	Complex 38/Smc	ANI speices 96	Sm7
1781	GCA_013464005.1	ASM1346400v1	Stenotrophomonas maltophilia	Complex 38/Smc	ANI speices 96	Sm7
1782	GCA_013464035.1	ASM1346403v1	Stenotrophomonas maltophilia	Complex 38/Smc	ANI speices 96	Sm7
1783	GCA_013464045.1	ASM1346404v1	Stenotrophomonas maltophilia	Complex 38/Smc	ANI speices 96	Sm7
1784	GCA_015997605.1	ASM1599760v1	Stenotrophomonas maltophilia	Complex 38/Smc	ANI speices 96	Sm7
1785	GCA_016082115.1	ASM1608211v1	Stenotrophomonas maltophilia	Complex 38/Smc	ANI speices 96	Sm7
1786	GCA_017149855.1	ASM1714985v1	Stenotrophomonas maltophilia	Complex 38/Smc	ANI speices 96	Sm7
1787	GCA_017149885.1	ASM1714988v1	Stenotrophomonas maltophilia	Complex 38/Smc	ANI speices 96	Sm7
1788	GCA_017150135.1	ASM1715013v1	Stenotrophomonas maltophilia	Complex 38/Smc	ANI speices 96	Sm7
1789	GCA_017565445.1	ASM1756544v1	Stenotrophomonas maltophilia	Complex 38/Smc	ANI speices 96	Sm7
1790	GCA_020428325.2	ASM2042832v2	Stenotrophomonas sp. SBJS02	Complex 38/Smc	ANI speices 96	Sm7
1791	GCA_022630615.1	ASM2263061v1	Stenotrophomonas maltophilia	Complex 38/Smc	ANI speices 96	Sm7
1792	GCA_022631015.1	ASM2263101v1	Stenotrophomonas maltophilia	Complex 38/Smc	ANI speices 96	Sm7
1793	GCA_025461165.1	ASM2546116v1	Stenotrophomonas maltophilia	Complex 38/Smc	ANI speices 96	Sm7
1794	GCA_025461945.1	ASM2546194v1	Stenotrophomonas maltophilia	Complex 38/Smc	ANI speices 96	Sm7
1795	GCA_029750015.1	PDT001495116.1	Stenotrophomonas maltophilia	Complex 38/Smc	ANI speices 96	Sm7
1796	GCA_029768185.1	PDT001396381.1	Stenotrophomonas maltophilia	Complex 38/Smc	ANI speices 96	Sm7
1797	GCA_029770025.1	PDT001354634.1	Stenotrophomonas maltophilia	Complex 38/Smc	ANI speices 96	Sm7
1798	GCA_029770985.1	PDT001354575.1	Stenotrophomonas maltophilia	Complex 38/Smc	ANI speices 96	Sm7
1799	GCA_029773205.1	PDT000672355.1	Stenotrophomonas maltophilia	Complex 38/Smc	ANI speices 96	Sm7
1800	GCA_029845105.1	ASM2984510v1	Stenotrophomonas sp. GD03654	Complex 38/Smc	ANI speices 96	Sm7
1801	GCA_031385145.1	PDT001810338.1	Stenotrophomonas maltophilia	Complex 38/Smc	ANI speices 96	Sm7
1802	GCA_031657695.1	PDT001889665.1	Stenotrophomonas maltophilia	Complex 38/Smc	ANI speices 96	Sm7
1803	GCA_031657695.2	PDT001889665.2	Stenotrophomonas maltophilia	Complex 38/Smc	ANI speices 96	Sm7
1804	GCA_031692385.1	PDT001848758.1	Stenotrophomonas maltophilia	Complex 38/Smc	ANI speices 96	Sm7
1805	GCA_031692525.1	PDT001848753.1	Stenotrophomonas maltophilia	Complex 38/Smc	ANI speices 96	Sm7
1806	GCA_031693625.1	PDT001848739.1	Stenotrophomonas maltophilia	Complex 38/Smc	ANI speices 96	Sm7
1807	GCA_031977845.1	ASM3197784v1	Stenotrophomonas maltophilia	Complex 38/Smc	ANI speices 96	Sm7
1808	GCA_032013985.1	ASM3201398v1	Stenotrophomonas maltophilia	Complex 38/Smc	ANI speices 96	Sm7
1809	GCA_032090655.1	ASM3209065v1	Stenotrophomonas maltophilia	Complex 38/Smc	ANI speices 96	Sm7
1810	GCA_032367245.1	PDT001827780.1	Stenotrophomonas maltophilia	Complex 38/Smc	ANI speices 96	Sm7
1811	GCA_032367275.1	PDT001827779.1	Stenotrophomonas maltophilia	Complex 38/Smc	ANI speices 96	Sm7
1812	GCA_032911525.1	ASM3291152v1	Stenotrophomonas sp. C2852	Complex 38/Smc	ANI speices 96	Sm7
1813	GCA_033215555.1	PDT001964965.1	Stenotrophomonas maltophilia	Complex 38/Smc	ANI speices 96	Sm7
1814	GCA_033215575.1	PDT001964967.1	Stenotrophomonas maltophilia	Complex 38/Smc	ANI speices 96	Sm7
1815	GCA_033215895.1	PDT001964966.1	Stenotrophomonas maltophilia	Complex 38/Smc	ANI speices 96	Sm7
1816	GCA_034138365.1	PDT002016863.1	Stenotrophomonas maltophilia	Complex 38/Smc	ANI speices 96	Sm7
1817	GCA_034148645.1	PDT002016653.1	Stenotrophomonas maltophilia	Complex 38/Smc	ANI speices 96	Sm7
1818	GCA_034149105.1	PDT002016625.1	Stenotrophomonas maltophilia	Complex 38/Smc	ANI speices 96	Sm7
1819	GCA_034153705.1	PDT002016523.1	Stenotrophomonas maltophilia	Complex 38/Smc	ANI speices 96	Sm7
1820	GCA_034154025.1	PDT002016498.1	Stenotrophomonas maltophilia	Complex 38/Smc	ANI speices 96	Sm7
1821	GCA_034193885.1	PDT002016996.1	Stenotrophomonas maltophilia	Complex 38/Smc	ANI speices 96	Sm7
1822	GCA_036319845.1	ASM3631984v1	Stenotrophomonas maltophilia	Complex 38/Smc	ANI speices 96	Sm7
1823	GCA_900636655.1	43781_D01	Stenotrophomonas maltophilia	Complex 38/Smc	ANI speices 96	Sm7
1824	GCA_902156475.2	A1_133496_paris_V2	Stenotrophomonas maltophilia	Complex 38/Smc	ANI speices 96	Sm7
1825	GCA_902156545.2	A1_133638_Seineetmarne_V2	Stenotrophomonas maltophilia	Complex 38/Smc	ANI speices 96	Sm7
1826	GCA_902156905.2	A1_139371_Hautevienne_V2	Stenotrophomonas maltophilia	Complex 38/Smc	ANI speices 96	Sm7
1827	GCA_902157275.2	A1_183743_ileetvilaine_V2	Stenotrophomonas maltophilia	Complex 38/Smc	ANI speices 96	Sm7
1828	GCA_902157365.2	A1_186564_Eureetloire_V2	Stenotrophomonas maltophilia	Complex 38/Smc	ANI speices 96	Sm7
1829	GCA_902158075.2	H_156_fougeres_V2	Stenotrophomonas maltophilia	Complex 38/Smc	ANI speices 96	Sm7
1830	GCA_902158095.2	H_155_fougeres_V2	Stenotrophomonas maltophilia	Complex 38/Smc	ANI speices 96	Sm7
1831	GCA_902485485.1	UHGG-TPA_MGYG-HGUT-03403	uncultured Stenotrophomonas sp.	Complex 38/Smc	ANI speices 96	Sm7
1832	GCA_963520475.1	ERR9968837_bin.32_MetaWRAP_v1.3_MAG	Stenotrophomonas maltophilia	Complex 38/Smc	ANI speices 96	Sm7
1833	GCA_000382065.1	ASM38206v1	[Pseudomonas] hibiscicola ATCC 19867	Complex 38/Smc	ANI speices 97	[Pseudomonas] hibiscicola(Sm5)
1834	GCA_015996985.1	ASM1599698v1	Stenotrophomonas maltophilia	Complex 38/Smc	ANI speices 97	[Pseudomonas] hibiscicola(Sm5)
1835	GCA_024610845.1	ASM2461084v1	Stenotrophomonas sp.	Complex 38/Smc	ANI speices 97	[Pseudomonas] hibiscicola(Sm5)
1836	GCA_029839005.1	ASM2983900v1	Stenotrophomonas sp. GD03958	Complex 38/Smc	ANI speices 97	[Pseudomonas] hibiscicola(Sm5)
1837	GCA_030985515.1	ASM3098551v1	Stenotrophomonas sp. Sm10	Complex 38/Smc	ANI speices 97	[Pseudomonas] hibiscicola(Sm5)
1838	GCA_032025805.1	ASM3202580v1	Stenotrophomonas maltophilia group sp. msm1	Complex 38/Smc	ANI speices 97	[Pseudomonas] hibiscicola(Sm5)
1839	GCA_036319865.1	ASM3631986v1	[Pseudomonas] hibiscicola	Complex 38/Smc	ANI speices 97	[Pseudomonas] hibiscicola(Sm5)
1840	GCA_036319885.1	ASM3631988v1	[Pseudomonas] hibiscicola	Complex 38/Smc	ANI speices 97	[Pseudomonas] hibiscicola(Sm5)
1841	GCA_036319945.1	ASM3631994v1	[Pseudomonas] hibiscicola	Complex 38/Smc	ANI speices 97	[Pseudomonas] hibiscicola(Sm5)
1842	GCA_036322165.1	ASM3632216v1	[Pseudomonas] hibiscicola	Complex 38/Smc	ANI speices 97	[Pseudomonas] hibiscicola(Sm5)
1843	GCA_036624925.1	ASM3662492v1	Stenotrophomonas sp. A3_2	Complex 38/Smc	ANI speices 97	[Pseudomonas] hibiscicola(Sm5)
1844	GCA_946480285.1	SRR10754055_bin.3_metawrap_v1.3.0_MAG	Stenotrophomonas maltophilia	Complex 38/Smc	ANI speices 97	[Pseudomonas] hibiscicola(Sm5)
1845	GCA_000237025.2	ASM23702v2	Stenotrophomonas maltophilia RR-10	Complex 38/Smc	ANI speices 98	Stenotrophomonas geniculata(Sm10)
1846	GCA_000258575.2	ASM25857v2	Stenotrophomonas geniculata N1	Complex 38/Smc	ANI speices 98	Stenotrophomonas geniculata(Sm10)
1847	GCA_001431625.1	ASM143162v1	Stenotrophomonas geniculata ATCC 19374 = JCM 13324	Complex 38/Smc	ANI speices 98	Stenotrophomonas geniculata(Sm10)
1848	GCA_003006785.1	ASM300678v1	Stenotrophomonas maltophilia	Complex 38/Smc	ANI speices 98	Stenotrophomonas geniculata(Sm10)
1849	GCA_003970095.1	ASM397009v1	Stenotrophomonas geniculata	Complex 38/Smc	ANI speices 98	Stenotrophomonas geniculata(Sm10)
1850	GCA_010608305.1	ASM1060830v1	Stenotrophomonas sp. AS012628	Complex 38/Smc	ANI speices 98	Stenotrophomonas geniculata(Sm10)
1851	GCA_014083965.1	ASM1408396v1	Stenotrophomonas sp. SXG-1	Complex 38/Smc	ANI speices 98	Stenotrophomonas geniculata(Sm10)
1852	GCA_015996825.1	ASM1599682v1	Stenotrophomonas maltophilia	Complex 38/Smc	ANI speices 98	Stenotrophomonas geniculata(Sm10)
1853	GCA_015997045.1	ASM1599704v1	Stenotrophomonas maltophilia	Complex 38/Smc	ANI speices 98	Stenotrophomonas geniculata(Sm10)
1854	GCA_015997075.1	ASM1599707v1	Stenotrophomonas maltophilia	Complex 38/Smc	ANI speices 98	Stenotrophomonas geniculata(Sm10)
1855	GCA_015997195.1	ASM1599719v1	Stenotrophomonas maltophilia	Complex 38/Smc	ANI speices 98	Stenotrophomonas geniculata(Sm10)
1856	GCA_015997805.1	ASM1599780v1	Stenotrophomonas maltophilia	Complex 38/Smc	ANI speices 98	Stenotrophomonas geniculata(Sm10)
1857	GCA_015997885.1	ASM1599788v1	Stenotrophomonas maltophilia	Complex 38/Smc	ANI speices 98	Stenotrophomonas geniculata(Sm10)
1858	GCA_015998645.1	ASM1599864v1	Stenotrophomonas maltophilia	Complex 38/Smc	ANI speices 98	Stenotrophomonas geniculata(Sm10)
1859	GCA_015998865.1	ASM1599886v1	Stenotrophomonas maltophilia	Complex 38/Smc	ANI speices 98	Stenotrophomonas geniculata(Sm10)
1860	GCA_015998875.1	ASM1599887v1	Stenotrophomonas maltophilia	Complex 38/Smc	ANI speices 98	Stenotrophomonas geniculata(Sm10)
1861	GCA_019203805.1	ASM1920380v1	Stenotrophomonas geniculata	Complex 38/Smc	ANI speices 98	Stenotrophomonas geniculata(Sm10)
1862	GCA_023277365.1	ASM2327736v1	Stenotrophomonas sp. NY11291	Complex 38/Smc	ANI speices 98	Stenotrophomonas geniculata(Sm10)
1863	GCA_028550615.1	ASM2855061v1	Stenotrophomonas geniculata	Complex 38/Smc	ANI speices 98	Stenotrophomonas geniculata(Sm10)
1864	GCA_029836975.1	ASM2983697v1	Stenotrophomonas sp. GD04051	Complex 38/Smc	ANI speices 98	Stenotrophomonas geniculata(Sm10)
1865	GCA_029838135.1	ASM2983813v1	Stenotrophomonas sp. GD03993	Complex 38/Smc	ANI speices 98	Stenotrophomonas geniculata(Sm10)
1866	GCA_029840555.1	ASM2984055v1	Stenotrophomonas sp. GD03877	Complex 38/Smc	ANI speices 98	Stenotrophomonas geniculata(Sm10)
1867	GCA_029841665.1	ASM2984166v1	Stenotrophomonas sp. GD03819	Complex 38/Smc	ANI speices 98	Stenotrophomonas geniculata(Sm10)
1868	GCA_029845025.1	ASM2984502v1	Stenotrophomonas sp. GD03657	Complex 38/Smc	ANI speices 98	Stenotrophomonas geniculata(Sm10)
1869	GCA_029907845.1	ASM2990784v1	Stenotrophomonas geniculata	Complex 38/Smc	ANI speices 98	Stenotrophomonas geniculata(Sm10)
1870	GCA_030705395.1	ASM3070539v1	Stenotrophomonas geniculata	Complex 38/Smc	ANI speices 98	Stenotrophomonas geniculata(Sm10)
1871	GCA_031119675.1	ASM3111967v1	Stenotrophomonas geniculata	Complex 38/Smc	ANI speices 98	Stenotrophomonas geniculata(Sm10)
1872	GCA_031754575.1	ASM3175457v1	Stenotrophomonas geniculata	Complex 38/Smc	ANI speices 98	Stenotrophomonas geniculata(Sm10)
1873	GCA_031974255.1	ASM3197425v1	Stenotrophomonas geniculata	Complex 38/Smc	ANI speices 98	Stenotrophomonas geniculata(Sm10)
1874	GCA_032005225.1	ASM3200522v1	Stenotrophomonas geniculata	Complex 38/Smc	ANI speices 98	Stenotrophomonas geniculata(Sm10)
1875	GCA_032011925.1	ASM3201192v1	Stenotrophomonas geniculata	Complex 38/Smc	ANI speices 98	Stenotrophomonas geniculata(Sm10)
1876	GCA_032013105.1	ASM3201310v1	Stenotrophomonas geniculata	Complex 38/Smc	ANI speices 98	Stenotrophomonas geniculata(Sm10)
1877	GCA_032054205.1	ASM3205420v1	Stenotrophomonas geniculata	Complex 38/Smc	ANI speices 98	Stenotrophomonas geniculata(Sm10)
1878	GCA_032055465.1	ASM3205546v1	Stenotrophomonas geniculata	Complex 38/Smc	ANI speices 98	Stenotrophomonas geniculata(Sm10)
1879	GCA_032055645.1	ASM3205564v1	Stenotrophomonas geniculata	Complex 38/Smc	ANI speices 98	Stenotrophomonas geniculata(Sm10)
1880	GCA_032061135.1	ASM3206113v1	Stenotrophomonas geniculata	Complex 38/Smc	ANI speices 98	Stenotrophomonas geniculata(Sm10)
1881	GCA_032068005.1	ASM3206800v1	Stenotrophomonas geniculata	Complex 38/Smc	ANI speices 98	Stenotrophomonas geniculata(Sm10)
1882	GCA_032075115.1	ASM3207511v1	Stenotrophomonas geniculata	Complex 38/Smc	ANI speices 98	Stenotrophomonas geniculata(Sm10)
1883	GCA_032082005.1	ASM3208200v1	Stenotrophomonas geniculata	Complex 38/Smc	ANI speices 98	Stenotrophomonas geniculata(Sm10)
1884	GCA_032082065.1	ASM3208206v1	Stenotrophomonas geniculata	Complex 38/Smc	ANI speices 98	Stenotrophomonas geniculata(Sm10)
1885	GCA_032082885.1	ASM3208288v1	Stenotrophomonas geniculata	Complex 38/Smc	ANI speices 98	Stenotrophomonas geniculata(Sm10)
1886	GCA_032086235.1	ASM3208623v1	Stenotrophomonas geniculata	Complex 38/Smc	ANI speices 98	Stenotrophomonas geniculata(Sm10)
1887	GCA_032086535.1	ASM3208653v1	Stenotrophomonas geniculata	Complex 38/Smc	ANI speices 98	Stenotrophomonas geniculata(Sm10)
1888	GCA_032096305.1	ASM3209630v1	Stenotrophomonas sp.	Complex 38/Smc	ANI speices 98	Stenotrophomonas geniculata(Sm10)
1889	GCA_032098145.1	ASM3209814v1	Stenotrophomonas geniculata	Complex 38/Smc	ANI speices 98	Stenotrophomonas geniculata(Sm10)
1890	GCA_032098285.1	ASM3209828v1	Stenotrophomonas geniculata	Complex 38/Smc	ANI speices 98	Stenotrophomonas geniculata(Sm10)
1891	GCA_032099385.1	ASM3209938v1	Stenotrophomonas geniculata	Complex 38/Smc	ANI speices 98	Stenotrophomonas geniculata(Sm10)
1892	GCA_032104405.1	ASM3210440v1	Stenotrophomonas geniculata	Complex 38/Smc	ANI speices 98	Stenotrophomonas geniculata(Sm10)
1893	GCA_032112405.1	ASM3211240v1	Stenotrophomonas geniculata	Complex 38/Smc	ANI speices 98	Stenotrophomonas geniculata(Sm10)
1894	GCA_032911505.1	ASM3291150v1	Stenotrophomonas sp. C2866	Complex 38/Smc	ANI speices 98	Stenotrophomonas geniculata(Sm10)
1895	GCA_032911585.1	ASM3291158v1	Stenotrophomonas sp. C960	Complex 38/Smc	ANI speices 98	Stenotrophomonas geniculata(Sm10)
1896	GCA_033042835.1	ASM3304283v1	Stenotrophomonas geniculata	Complex 38/Smc	ANI speices 98	Stenotrophomonas geniculata(Sm10)
1897	GCA_034508895.1	ASM3450889v1	Stenotrophomonas geniculata	Complex 38/Smc	ANI speices 98	Stenotrophomonas geniculata(Sm10)
1898	GCA_036319565.1	ASM3631956v1	Stenotrophomonas geniculata	Complex 38/Smc	ANI speices 98	Stenotrophomonas geniculata(Sm10)
1899	GCA_036319575.1	ASM3631957v1	Stenotrophomonas geniculata	Complex 38/Smc	ANI speices 98	Stenotrophomonas geniculata(Sm10)
1900	GCA_036319625.1	ASM3631962v1	Stenotrophomonas geniculata	Complex 38/Smc	ANI speices 98	Stenotrophomonas geniculata(Sm10)
1901	GCA_036319635.1	ASM3631963v1	Stenotrophomonas geniculata	Complex 38/Smc	ANI speices 98	Stenotrophomonas geniculata(Sm10)
1902	GCA_036319665.1	ASM3631966v1	Stenotrophomonas geniculata	Complex 38/Smc	ANI speices 98	Stenotrophomonas geniculata(Sm10)
1903	GCA_036319685.1	ASM3631968v1	Stenotrophomonas geniculata	Complex 38/Smc	ANI speices 98	Stenotrophomonas geniculata(Sm10)
1904	GCA_036319705.1	ASM3631970v1	Stenotrophomonas geniculata	Complex 38/Smc	ANI speices 98	Stenotrophomonas geniculata(Sm10)
1905	GCA_036319725.1	ASM3631972v1	Stenotrophomonas geniculata	Complex 38/Smc	ANI speices 98	Stenotrophomonas geniculata(Sm10)
1906	GCA_036319745.1	ASM3631974v1	Stenotrophomonas geniculata	Complex 38/Smc	ANI speices 98	Stenotrophomonas geniculata(Sm10)
1907	GCA_036319765.1	ASM3631976v1	Stenotrophomonas geniculata	Complex 38/Smc	ANI speices 98	Stenotrophomonas geniculata(Sm10)
1908	GCA_036319785.1	ASM3631978v1	Stenotrophomonas geniculata	Complex 38/Smc	ANI speices 98	Stenotrophomonas geniculata(Sm10)
1909	GCA_036319805.1	ASM3631980v1	Stenotrophomonas geniculata	Complex 38/Smc	ANI speices 98	Stenotrophomonas geniculata(Sm10)
1910	GCA_036319825.1	ASM3631982v1	Stenotrophomonas geniculata	Complex 38/Smc	ANI speices 98	Stenotrophomonas geniculata(Sm10)
1911	GCA_036322145.1	ASM3632214v1	Stenotrophomonas geniculata	Complex 38/Smc	ANI speices 98	Stenotrophomonas geniculata(Sm10)
1912	GCA_036527195.1	ASM3652719v1	Stenotrophomonas geniculata	Complex 38/Smc	ANI speices 98	Stenotrophomonas geniculata(Sm10)
1913	GCA_036737105.1	ASM3673710v1	Stenotrophomonas geniculata	Complex 38/Smc	ANI speices 98	Stenotrophomonas geniculata(Sm10)
1914	GCA_037099755.1	ASM3709975v1	Stenotrophomonas geniculata	Complex 38/Smc	ANI speices 98	Stenotrophomonas geniculata(Sm10)
1915	GCA_901482485.1	44343_A01	Stenotrophomonas maltophilia	Complex 38/Smc	ANI speices 98	Stenotrophomonas geniculata(Sm10)
1916	GCA_003970865.1	ASM397086v1	Stenotrophomonas maltophilia	Complex 38/Smc	ANI speices 99
1917	GCA_004920755.1	ASM492075v1	Stenotrophomonas maltophilia	Complex 38/Smc	ANI speices 100
1918	GCA_004920835.1	ASM492083v1	Stenotrophomonas maltophilia	Complex 38/Smc	ANI speices 100
1919	GCA_024127455.1	ASM2412745v1	Stenotrophomonas maltophilia	Complex 38/Smc	ANI speices 100
1920	GCA_032000625.1	ASM3200062v1	Stenotrophomonas maltophilia	Complex 38/Smc	ANI speices 100
1921	GCA_032083685.1	ASM3208368v1	Stenotrophomonas maltophilia	Complex 38/Smc	ANI speices 100
1922	GCA_034136125.1	PDT002016975.1	Stenotrophomonas maltophilia	Complex 38/Smc	ANI speices 100
1923	GCA_034153985.1	PDT002016504.1	Stenotrophomonas maltophilia	Complex 38/Smc	ANI speices 100
1924	GCA_034195875.1	PDT002017013.1	Stenotrophomonas maltophilia	Complex 38/Smc	ANI speices 100
1925	GCA_037203745.1	ASM3720374v1	Stenotrophomonas sp. CCNWLW162	Complex 38/Smc	ANI speices 100
1926	GCA_900764385.1	SRS1735475_1	uncultured Stenotrophomonas sp.	Complex 38/Smc	ANI speices 100
1927	GCA_902488385.1	UHGG-TPA_MGYG-HGUT-03711	uncultured Stenotrophomonas sp.	Complex 38/Smc	ANI speices 100
1928	GCA_963528795.1	ERR9969223_bin.1_MetaWRAP_v1.3_MAG	Stenotrophomonas maltophilia	Complex 38/Smc	ANI speices 100
1929	GCA_000020665.1	ASM2066v1	Stenotrophomonas maltophilia R551-3	Complex 38/Smc	ANI speices 101	Sm11
1930	GCA_000355725.1	ASM35572v1	Stenotrophomonas maltophilia RA8	Complex 38/Smc	ANI speices 101	Sm11
1931	GCA_001693455.1	ASM169345v1	Stenotrophomonas maltophilia	Complex 38/Smc	ANI speices 101	Sm11
1932	GCA_002798885.1	ASM279888v1	Stenotrophomonas maltophilia	Complex 38/Smc	ANI speices 101	Sm11
1933	GCA_002799065.1	ASM279906v1	Stenotrophomonas maltophilia	Complex 38/Smc	ANI speices 101	Sm11
1934	GCA_009618035.1	ASM961803v1	Stenotrophomonas maltophilia	Complex 38/Smc	ANI speices 101	Sm11
1935	GCA_009676445.1	ASM967644v1	Stenotrophomonas maltophilia	Complex 38/Smc	ANI speices 101	Sm11
1936	GCA_013463455.1	ASM1346345v1	Stenotrophomonas maltophilia	Complex 38/Smc	ANI speices 101	Sm11
1937	GCA_015997095.1	ASM1599709v1	Stenotrophomonas maltophilia	Complex 38/Smc	ANI speices 101	Sm11
1938	GCA_017149715.1	ASM1714971v1	Stenotrophomonas maltophilia	Complex 38/Smc	ANI speices 101	Sm11
1939	GCA_017150195.1	ASM1715019v1	Stenotrophomonas maltophilia	Complex 38/Smc	ANI speices 101	Sm11
1940	GCA_902156425.2	A1_125476_manche_V2	Stenotrophomonas maltophilia	Complex 38/Smc	ANI speices 101	Sm11
1941	GCA_902156435.2	A1_124805_manche_V2	Stenotrophomonas maltophilia	Complex 38/Smc	ANI speices 101	Sm11
1942	GCA_902156495.2	A1_125480_manche_V2	Stenotrophomonas maltophilia	Complex 38/Smc	ANI speices 101	Sm11
1943	GCA_902156505.2	A1_129742_yvelines_V2	Stenotrophomonas maltophilia	Complex 38/Smc	ANI speices 101	Sm11
1944	GCA_902156625.2	A1_134092_Hautesavoie_V2	Stenotrophomonas maltophilia	Complex 38/Smc	ANI speices 101	Sm11
1945	GCA_902156645.2	A1_134167_calvados_V2	Stenotrophomonas maltophilia	Complex 38/Smc	ANI speices 101	Sm11
1946	GCA_902156835.2	A1_138920_nord_V2	Stenotrophomonas maltophilia	Complex 38/Smc	ANI speices 101	Sm11
1947	GCA_902156875.2	A1_139355_puydedome_V2	Stenotrophomonas maltophilia	Complex 38/Smc	ANI speices 101	Sm11
1948	GCA_902157095.2	A1_174568_loiret_V2	Stenotrophomonas maltophilia	Complex 38/Smc	ANI speices 101	Sm11
1949	GCA_902157165.2	A1_182181_Hautsdeseine_V2	Stenotrophomonas maltophilia	Complex 38/Smc	ANI speices 101	Sm11
1950	GCA_902157205.2	A1_182238_calvados_V2	Stenotrophomonas maltophilia	Complex 38/Smc	ANI speices 101	Sm11
1951	GCA_902157225.2	A1_183521_Eure_V2	Stenotrophomonas maltophilia	Complex 38/Smc	ANI speices 101	Sm11
1952	GCA_902157235.2	A1_179945_loireatlantique_V2	Stenotrophomonas maltophilia	Complex 38/Smc	ANI speices 101	Sm11
1953	GCA_902157285.2	A1_183758_Eure_V2	Stenotrophomonas maltophilia	Complex 38/Smc	ANI speices 101	Sm11
1954	GCA_902157385.2	A1_184992_calvados_V2	Stenotrophomonas maltophilia	Complex 38/Smc	ANI speices 101	Sm11
1955	GCA_902157395.2	A1_185107_calvados_V2	Stenotrophomonas maltophilia	Complex 38/Smc	ANI speices 101	Sm11
1956	GCA_902157405.2	A1_186555_calvados_V2	Stenotrophomonas maltophilia	Complex 38/Smc	ANI speices 101	Sm11
1957	GCA_902157565.2	A3_187528_paris_V2	Stenotrophomonas maltophilia	Complex 38/Smc	ANI speices 101	Sm11
1958	GCA_963528685.1	ERR9969189_bin.31_MetaWRAP_v1.3_MAG	Stenotrophomonas maltophilia	Complex 38/Smc	ANI speices 101	Sm11
1959	GCA_002138415.1	ASM213841v1	Stenotrophomonas maltophilia	Complex 38/Smc	ANI speices 102	Sm8
1960	GCA_003006435.1	ASM300643v1	Stenotrophomonas maltophilia	Complex 38/Smc	ANI speices 102	Sm8
1961	GCA_003935615.1	ASM393561v1	Stenotrophomonas maltophilia	Complex 38/Smc	ANI speices 102	Sm8
1962	GCA_010607605.1	ASM1060760v1	Stenotrophomonas maltophilia	Complex 38/Smc	ANI speices 102	Sm8
1963	GCA_010608665.1	ASM1060866v1	Stenotrophomonas maltophilia	Complex 38/Smc	ANI speices 102	Sm8
1964	GCA_013463775.1	ASM1346377v1	Stenotrophomonas maltophilia	Complex 38/Smc	ANI speices 102	Sm8
1965	GCA_013463785.1	ASM1346378v1	Stenotrophomonas maltophilia	Complex 38/Smc	ANI speices 102	Sm8
1966	GCA_013464775.1	ASM1346477v1	Stenotrophomonas maltophilia	Complex 38/Smc	ANI speices 102	Sm8
1967	GCA_013464785.1	ASM1346478v1	Stenotrophomonas maltophilia	Complex 38/Smc	ANI speices 102	Sm8
1968	GCA_013464795.1	ASM1346479v1	Stenotrophomonas maltophilia	Complex 38/Smc	ANI speices 102	Sm8
1969	GCA_013464805.1	ASM1346480v1	Stenotrophomonas maltophilia	Complex 38/Smc	ANI speices 102	Sm8
1970	GCA_013464815.1	ASM1346481v1	Stenotrophomonas maltophilia	Complex 38/Smc	ANI speices 102	Sm8
1971	GCA_015997995.1	ASM1599799v1	Stenotrophomonas maltophilia	Complex 38/Smc	ANI speices 102	Sm8
1972	GCA_015998305.1	ASM1599830v1	Stenotrophomonas maltophilia	Complex 38/Smc	ANI speices 102	Sm8
1973	GCA_015998525.1	ASM1599852v1	Stenotrophomonas maltophilia	Complex 38/Smc	ANI speices 102	Sm8
1974	GCA_021441865.1	ASM2144186v1	Stenotrophomonas maltophilia	Complex 38/Smc	ANI speices 102	Sm8
1975	GCA_025461895.1	ASM2546189v1	Stenotrophomonas maltophilia	Complex 38/Smc	ANI speices 102	Sm8
1976	GCA_030237025.1	ASM3023702v1	Stenotrophomonas maltophilia	Complex 38/Smc	ANI speices 102	Sm8
1977	GCA_031385085.1	PDT001810339.1	Stenotrophomonas maltophilia	Complex 38/Smc	ANI speices 102	Sm8
1978	GCA_031997165.1	ASM3199716v1	Stenotrophomonas maltophilia	Complex 38/Smc	ANI speices 102	Sm8
1979	GCA_032014685.1	ASM3201468v1	Stenotrophomonas maltophilia	Complex 38/Smc	ANI speices 102	Sm8
1980	GCA_032015535.1	ASM3201553v1	Stenotrophomonas maltophilia	Complex 38/Smc	ANI speices 102	Sm8
1981	GCA_032059825.1	ASM3205982v1	Stenotrophomonas maltophilia	Complex 38/Smc	ANI speices 102	Sm8
1982	GCA_032072945.1	ASM3207294v1	Stenotrophomonas maltophilia	Complex 38/Smc	ANI speices 102	Sm8
1983	GCA_032083645.1	ASM3208364v1	Stenotrophomonas maltophilia	Complex 38/Smc	ANI speices 102	Sm8
1984	GCA_034138485.1	PDT002016849.1	Stenotrophomonas maltophilia	Complex 38/Smc	ANI speices 102	Sm8
1985	GCA_034148685.1	PDT002016650.1	Stenotrophomonas maltophilia	Complex 38/Smc	ANI speices 102	Sm8
1986	GCA_034153745.1	PDT002016518.1	Stenotrophomonas maltophilia	Complex 38/Smc	ANI speices 102	Sm8
1987	GCA_034153945.1	PDT002016506.1	Stenotrophomonas maltophilia	Complex 38/Smc	ANI speices 102	Sm8
1988	GCA_034154125.1	PDT002016490.1	Stenotrophomonas maltophilia	Complex 38/Smc	ANI speices 102	Sm8
1989	GCA_034154165.1	PDT002016487.1	Stenotrophomonas maltophilia	Complex 38/Smc	ANI speices 102	Sm8
1990	GCA_034156945.1	PDT002016997.1	Stenotrophomonas maltophilia	Complex 38/Smc	ANI speices 102	Sm8
1991	GCA_034193985.1	PDT002016528.1	Stenotrophomonas maltophilia	Complex 38/Smc	ANI speices 102	Sm8
1992	GCA_034195915.1	PDT002017010.1	Stenotrophomonas maltophilia	Complex 38/Smc	ANI speices 102	Sm8
1993	GCA_034491285.1	ASM3449128v1	Stenotrophomonas maltophilia	Complex 38/Smc	ANI speices 102	Sm8
1994	GCA_036319925.1	ASM3631992v1	Stenotrophomonas sp. SMYL28	Complex 38/Smc	ANI speices 102	Sm8
1995	GCA_900187955.1	IMG-taxon_2547132468_Annotated_Assembly	Stenotrophomonas sp. CC120222-04	Complex 38/Smc	ANI speices 102	Sm8
1996	GCA_900215385.1	IMG-taxon_2545824508_Annotated_Assembly	Stenotrophomonas sp. CC120223-11	Complex 38/Smc	ANI speices 102	Sm8
1997	GCA_902157625.2	A7_161579_calvados_V2	Stenotrophomonas maltophilia	Complex 38/Smc	ANI speices 103	Stenotrophomonas riyadhensis(Sm15)
[truncated: 217 more rows]

## Sheet: S6
Supplementary table 6. Repeatedly sequenced genomes and their ANI values between reference genome in the this study
Number	Assembly Accession	Assembly Name	Organism Name	Organism Taxonomic ID	Organism Infraspecific Names Strain	Assembly Stats Total Sequence Length	Assembly Level	Assembly Release Date	ANI between duplicate assembles(%)	ANI species in this study	ANI species reference genome	ANI between reference genome(%)
1	GCA_016921175.1	ASM1692117v1	Stenotrophomonas lactitubi	2045214	As-5	4702082	Scaffold	2021-02-23	100	ANI speices 65 (S. lactitubi)	GCA_900188015.1	95.76
	GCA_030291115.1	ASM3029111v1	Stenotrophomonas sp. As-5	3051115	As-5	4738654	Complete Genome	2023-06-19		ANI speices 65 (S. lactitubi)	GCA_900188015.1	95.93
2	GCA_016921095.1	ASM1692109v1	Stenotrophomonas lactitubi	2045214	As-6	4705597	Scaffold	2021-02-23	100	ANI speices 65 (S. lactitubi)	GCA_900188015.1	95.93
	GCA_030291055.1	ASM3029105v1	Stenotrophomonas sp. As-6	3051116	As-6	4738657	Complete Genome	2023-06-19		ANI speices 65 (S. lactitubi)	GCA_900188015.1	95.75
3	GCA_016921145.1	ASM1692114v1	Stenotrophomonas lactitubi	2045214	As-7	4701267	Scaffold	2021-02-23	100	ANI speices 65 (S. lactitubi)	GCA_900188015.1	95.93
	GCA_030291015.1	ASM3029101v1	Stenotrophomonas sp. As-7	3051117	As-7	4738653	Complete Genome	2023-06-19		ANI speices 65 (S. lactitubi)	GCA_900188015.1	95.93
4	GCA_001310775.1	ASM131077v1	Stenotrophomonas pictorum JCM 9942	1236960	JCM 9942	3342977	Contig	2015-10-02	99.94	ANI speices 28 (S. pictorum)	GCA_001431585.1	99.94
	GCA_001431585.1	ASM143158v1	Stenotrophomonas pictorum JCM 9942	1236960	JCM 9942	3508292	Contig	2015-11-04		ANI speices 28 (S. pictorum)	GCA_001431585.1	100
5	GCA_013450245.1	ASM1345024v1	Stenotrophomonas indicatrix	2045451	JUb19	4592581	Contig	2020-07-21	100	ANI speices 64 (S. indicatrix)	GCA_004551575.1	98.39
	GCA_037479415.1	ASM3747941v1	Stenotrophomonas indicatrix	2045451	JUb19	4592581	Contig	2024-03-23		ANI speices 64 (S. indicatrix)	GCA_004551575.1	98.39
6	GCA_011386925.1	ASM1138692v1	Stenotrophomonas maltophilia	40324	NCTC10498	4928653	Complete Genome	2020-03-17	98.74, 98.49, 98.65	ANI speices 91 (S. maltophilia)	GCA_900475405.1	98.46
	GCA_014235265.1	ASM1423526v1	Stenotrophomonas maltophilia	40324	NCTC10498	4577239	Scaffold	2020-08-18		ANI speices 91 (S. maltophilia)	GCA_900475405.1	98.49
	GCA_900475685.1	46463_B01	Stenotrophomonas maltophilia	40324	NCTC10498	4661352	Complete Genome	2018-06-17		ANI speices 91 (S. maltophilia)	GCA_900475405.1	98.38
7	GCA_001542395.1	ASM154239v1	Stenotrophomonas maltophilia	40324	PG157	4949420	Contig	2016-01-28	99.98	ANI speices 91 (S. maltophilia)	GCA_900475405.1	98.53
	GCA_013464555.1	ASM1346455v1	Stenotrophomonas maltophilia	40324	PG157	4761466	Contig	2020-07-22		ANI speices 91 (S. maltophilia)	GCA_900475405.1	98.57
8	GCA_029768785.1	PDT001354636.1	Stenotrophomonas maltophilia	40324	smal2	4843854	Contig	2023-04-17	97.86	ANI speices 91 (S. maltophilia)	GCA_900475405.1	98.24
	GCA_030237155.1	ASM3023715v1	Stenotrophomonas maltophilia	40324	Smal2	4435594	Scaffold	2023-06-08		ANI speices 91 (S. maltophilia)	GCA_900475405.1	98.25
9	GCA_017150115.1	ASM1715011v1	Stenotrophomonas maltophilia	40324	STEN00241	4687652	Contig	2021-03-02	99.98	ANI speices 74（Sm13）	GCA_023518235.1	99.74
	GCA_033095765.1	ASM3309576v1	Stenotrophomonas maltophilia	40324	STEN00241	4751329	Complete Genome	2023-10-27		ANI speices 74（Sm13）	GCA_023518235.1	99.78
